# Supplementary material for: Insights for the Captive Management of South China Tigers Based on a Large-Scale Genetic Survey
Source: Genes (Basel). 2024 Mar 24;15(4):398. doi: 10.3390/genes15040398 (PMC11049310; doi:10.3390/genes15040398)
Supplement: Supplementary file 1 [file genes-15-00398-s001.zip]

Archive with 5 entries (5 files):
- suplimentary material-20240215.pdf
- Table S1.xls
- Table S2.xls
- Table S5.xls
- Table S6.xls
