# Supplementary material for: Insights for the Captive Management of South China Tigers Based on a Large-Scale Genetic Survey
Source: Genes (Basel). 2024 Mar 24;15(4):398. doi: 10.3390/genes15040398 (PMC11049310; doi:10.3390/genes15040398)
Supplement: Supplementary file 1 [file genes-15-00398-s001.zip › Table S1.xls]

## Sheet: for publication
stud#/sample_code	Species	Generation	include the genetic material of #140	pedigree_Inbreeding	Sex	Sire	Dam	Location	Microsatellite_data	dead or alive (before 31 Dec 2022)	Mitochondrial_haplotype	Origin	Genome_data	Source of genome data
M55	P. t. amoyensis	no_information	No	no_information	Male	285	338	MEIHUASHA	Yes	alive	ALT	hybridization	no
M71	P. t. amoyensis	no_information	No	no_information	Male	374	439	MEIHUASHA	Yes	alive	ALT	hybridization	no
M72	P. t. amoyensis	no_information	No	no_information	Male	374	439	MEIHUASHA	Yes	alive	ALT	hybridization	no
M75	P. t. amoyensis	no_information	No	no_information	Male	422	439	MEIHUASHA	Yes	alive	ALT	hybridization	no
M76	P. t. amoyensis	no_information	No	no_information	Female	422	439	MEIHUASHA	Yes	alive	ALT	hybridization	no
M78	P. t. amoyensis	no_information	No	no_information	Male	360	439	MEIHUASHA	Yes	alive	ALT	hybridization	no
M81	P. t. amoyensis	no_information	No	no_information	Female	494	495	MEIHUASHA	Yes	alive	ALT	hybridization	no
T2201	P. t. amoyensis	8.03906	yes	0.3497	Female	620	663	LUOYANG	Yes	dead	AMO1	pureblood	no
T2202	P. t. amoyensis	8.03906	yes	0.3497	Male	620	663	LUOYANG	Yes	alive	AMO1	pureblood	no
T2204	P. t. amoyensis	8.08594	yes	0.4027	Female	625	650	LUOYANG	Yes	dead	AMO1	pureblood	no
T2205	P. t. amoyensis	8.08594	yes	0.4027	Male	625	650	LUOYANG	Yes	alive	AMO1	pureblood	no
T2206	P. t. amoyensis	8.08594	yes	0.4027	Female	625	650	LUOYANG	Yes	dead	AMO1	pureblood	no
T2208	P. t. amoyensis	7.90625	yes	0.3374	Female	619	546	SHAOGUAN	Yes	alive	AMO1	pureblood	no
T2209	P. t. amoyensis	7.90625	yes	0.3374	Male	619	546	SHAOGUAN	Yes	alive	AMO1	pureblood	no
T2210	P. t. amoyensis	7.90625	yes	0.3374	Male	619	546	SHAOGUAN	Yes	alive	AMO1	pureblood	no
T2215	P. t. amoyensis	8.35938	yes	no_information	Female	708	714	SUCHOU	Yes	alive	AMO1	pureblood	no
T2218	P. t. amoyensis	7.0625	yes	0.2846	Female	479	489	NANCHANG	Yes	alive	COR1	pureblood	no
T2221	P. t. amoyensis	8.26562	yes	no_information	Male	676	669	NANCHANG	Yes	alive	AMO1	pureblood	no
T2222	P. t. amoyensis	8.03125	yes	0.2822	Female	587	593	NANCHANG	Yes	dead	AMO1	pureblood	no
T2223	P. t. amoyensis	8.03125	yes	0.2822	Male	587	593	NANCHANG	Yes	alive	AMO1	pureblood	no
T2224	P. t. amoyensis	8.26562	yes	0.3352	Male	670	677	NANCHANG	Yes	alive	COR1	pureblood	no
#267	P. t. amoyensis	3.75	No	0.375	Female	157	147	SUCHOU	Yes	dead	COR1	pureblood	yes	this study
#296	P. t. amoyensis	4.375	yes	0	Female	172	241	SUCHOU	Yes	dead	COR1	pureblood	yes	this study
#299	P. t. amoyensis	5.375	yes	0.3281	Female	264	265	SHANGHAIZ	Yes	dead	AMO1	pureblood	yes	Wang et al. BMC Biology (2023) 21:64
#348	P. t. amoyensis	5.5	yes	0.1796	Male	282	299	SHANGHAIZ	Yes	alive	AMO1	pureblood	yes	Wang et al. BMC Biology (2023) 21:64
#393	P. t. amoyensis	5.5625	yes	0.246	Male	315	265	NANCHANG	Yes	alive	AMO1	pureblood	yes	Wang et al. BMC Biology (2023) 21:64
#441	P. t. amoyensis	6.375	yes	0.414	Female	305	306	NANCHANG	Yes	dead	AMO1	pureblood	yes	Wang et al. BMC Biology (2023) 21:64
#457	P. t. amoyensis	6.5	yes	0.4091	Female	380	381	CANTON	Yes	alive	AMO1	pureblood	yes	Wang et al. BMC Biology (2023) 21:64
#467	P. t. amoyensis	6.5	yes	0.4091	Male	380	381	CANTON	Yes	alive	AMO1	pureblood	yes	Wang et al. BMC Biology (2023) 21:64
#468	P. t. amoyensis	6.5	yes	0.4091	Male	380	381	NANCHANG	Yes	alive	AMO1	pureblood	yes	Wang et al. BMC Biology (2023) 21:64
#489	P. t. amoyensis	6.5625	yes	0.3525	Female	393	403	NANCHANG	No	alive	no_information	pureblood	yes	Wang et al. BMC Biology (2023) 21:64
#522	P. t. amoyensis	7.21875	yes	0.4746	Female	348	394	CANTON	Yes	alive	AMO1	pureblood	yes	Wang et al. BMC Biology (2023) 21:64
#530	P. t. amoyensis	6.5625	yes	0.3525	Female	393	403	NANCHANG	Yes	dead	COR1	pureblood	yes	Wang et al. BMC Biology (2023) 21:64
#531	P. t. amoyensis	6.5625	yes	0.3525	Female	393	403	NANCHANG	Yes	alive	COR1	pureblood	yes	Wang et al. BMC Biology (2023) 21:64
#544	P. t. amoyensis	7.21875	yes	0.3842	Female	349	398	SHANGHAIZ	Yes	alive	AMO1	pureblood	yes	Wang et al. BMC Biology (2023) 21:64
#551	P. t. amoyensis	6.5625	yes	0.3525	Female	393	403	NANCHANG	Yes	dead	COR1	pureblood	yes	Wang et al. BMC Biology (2023) 21:64
#553	P. t. amoyensis	6.5625	yes	0.3525	Female	393	403	NANCHANG	Yes	alive	COR1	pureblood	yes	Wang et al. BMC Biology (2023) 21:64
#558	P. t. amoyensis	7.65625	yes	0.3554	Male	443	441	NANCHANG	Yes	alive	AMO1	pureblood	yes	Wang et al. BMC Biology (2023) 21:64
#616	P. t. amoyensis	7.0625	yes	0.2846	Male	479	489	CHONGQING	Yes	dead	COR1	pureblood	yes	Wang et al. BMC Biology (2023) 21:64
#625	P. t. amoyensis	7.57812	yes	0.3095	Male	529	555	LUOYANG	Yes	alive	AMO1	pureblood	yes	Wang et al. BMC Biology (2023) 21:64
#635	P. t. amoyensis	6.5625	yes	0.3525	Male	393	403	SHANGHAIZ	Yes	alive	COR1	pureblood	yes	Wang et al. BMC Biology (2023) 21:64
#701	P. t. amoyensis	7.57812	yes	0.3095	Female	529	555	LUOYANG	Yes	dead	AMO1	pureblood	yes	Wang et al. BMC Biology (2023) 21:64
#702	P. t. amoyensis	7.57812	yes	0.3095	Male	529	555	LUOYANG	Yes	dead	AMO1	pureblood	yes	Wang et al. BMC Biology (2023) 21:64
#712	P. t. amoyensis	7.85938	yes	0.3967	Male	467	522	CANTON	Yes	alive	AMO1	pureblood	yes	Wang et al. BMC Biology (2023) 21:64
M118	P. t. amoyensis	no_information	No	no_information	Female	439	M36	MEIHUASHA	No	dead	no_information	hybridization	yes	this study
M129	P. t. amoyensis	no_information	No	no_information	Male	450	495	MEIHUASHA	No	alive	no_information	hybridization	yes	this study
M130	P. t. amoyensis	no_information	No	no_information	Female	450	495	MEIHUASHA	No	alive	no_information	hybridization	yes	this study
M131	P. t. amoyensis	no_information	No	no_information	Female	450	495	MEIHUASHA	No	alive	no_information	hybridization	yes	this study
M29	P. t. amoyensis	no_information	No	no_information	Female	284	278	MEIHUASHA	Yes	alive	ALT	hybridization	yes	this study
M31	P. t. amoyensis	no_information	No	no_information	Female	284	278	MEIHUASHA	Yes	dead	ALT	hybridization	yes	this study
M36	P. t. amoyensis	no_information	No	no_information	Female	284	278	MEIHUASHA	Yes	dead	ALT	hybridization	yes	this study
M44	P. t. amoyensis	no_information	No	no_information	Female	360	362	MEIHUASHA	Yes	alive	ALT	hybridization	yes	this study
M64	P. t. amoyensis	no_information	No	no_information	Male	362	M29	MEIHUASHA	No	alive	no_information	hybridization	yes	this study
M67	P. t. amoyensis	no_information	No	no_information	Female	285	M31	MEIHUASHA	No	dead	no_information	hybridization	yes	this study
M70	P. t. amoyensis	no_information	No	no_information	Female	374	439	MEIHUASHA	Yes	dead	ALT	hybridization	yes	this study
M74	P. t. amoyensis	no_information	No	no_information	Male	422	439	MEIHUASHA	Yes	alive	ALT	hybridization	yes	this study
M77	P. t. amoyensis	no_information	No	no_information	Male	360	439	MEIHUASHA	Yes	alive	ALT	hybridization	yes	this study
#200	P. t. amoyensis	2.5	No	0.1875	Female	65	75	LUOYANG	Yes	dead	COR1	pureblood	no
#226	P. t. amoyensis	3.75	No	0.375	Male	157	147	SHANGHAI	Yes	dead	COR1	pureblood	no
#227	P. t. amoyensis	3.75	No	0.375	Male	157	147	CHONGQING	Yes	dead	COR1	pureblood	no
#235	P. t. amoyensis	3.75	No	0.375	Male	157	147	TIANJIN	Yes	dead	COR1	pureblood	no
#255	P. t. amoyensis	4.375	yes	0	Female	226	140	SHANGHAIZ	Yes	dead	AMO1	pureblood	no
#264	P. t. amoyensis	4.375	yes	0	Male	226	140	NANCHANG	Yes	dead	AMO1	pureblood	no
#265	P. t. amoyensis	4.375	yes	0	Female	226	140	SHANGHAIZ	Yes	dead	AMO1	pureblood	no
#268	P. t. amoyensis	3.75	No	0.375	Male	157	147	XIAMEN	Yes	dead	COR1	pureblood	no
#270	P. t. amoyensis	3.75	No	0.375	Male	157	147	CHANGSHA	Yes	dead	COR1	pureblood	no
#277	P. t. amoyensis	3.75	No	0.375	Male	157	147	LUOYANG	Yes	dead	COR1	pureblood	no
#278	P. t. amoyensis	3.75	No	0.375	Female	157	147	MEIHUASHA	Yes	dead	COR1	pureblood	no
#279	P. t. amoyensis	3.75	No	0.375	Male	157	147	JIUJIANG	Yes	dead	COR1	pureblood	no
#285	P. t. amoyensis	3.625	No	0.2265	Male	157	200	MEIHUASHA	Yes	dead	COR1	pureblood	no
#290	P. t. amoyensis	3.75	No	0.375	Female	157	147	FUCHOW	Yes	dead	COR1	pureblood	no
#291	P. t. amoyensis	5.375	yes	0.3281	Male	264	265	SHANGHAIZ	Yes	dead	AMO1	pureblood	no
#294	P. t. amoyensis	4.375	yes	0	Male	172	241	SUCHOU	Yes	dead	COR1	pureblood	no
#295	P. t. amoyensis	4.375	yes	0	Male	172	241	SUCHOU	Yes	dead	COR1	pureblood	no
#298	P. t. amoyensis	5.375	yes	0.3281	Male	264	265	SUCHOU	Yes	dead	AMO1	pureblood	no
#300	P. t. amoyensis	3.625	No	0.2265	Female	157	200	SUCHOU	Yes	dead	COR1	pureblood	no
#302	P. t. amoyensis	3.625	No	0.2265	Male	157	200	FUCHOW	Yes	dead	COR1	pureblood	no
#305	P. t. amoyensis	5.375	yes	0.3281	Male	264	265	SHANGHAIZ~	Yes	dead	AMO1	pureblood	no
#306	P. t. amoyensis	5.375	yes	0.3281	Female	264	265	SHANGHAIZ	Yes	dead	AMO1	pureblood	no
#315	P. t. amoyensis	4.75	No	0.4921	Male	251	241	SHANGHAI	Yes	dead	COR1	pureblood	no
#318	P. t. amoyensis	5.375	yes	0.3281	Male	264	265	SHANGHAIZ	Yes	dead	AMO1	pureblood	no
#329	P. t. amoyensis	5.375	yes	0.3281	Male	264	265	SHANGHAIZ	Yes	dead	AMO1	pureblood	no
#331	P. t. amoyensis	5.375	yes	0.3281	Female	264	265	SHENZHEN	Yes	dead	AMO1	pureblood	no
#333	P. t. amoyensis	6.375	yes	0.414	Female	298	299	MEIHUASHA	Yes	dead	AMO1	pureblood	no
#334	P. t. amoyensis	6.375	yes	0.414	Female	298	299	SUCHOU	Yes	alive	AMO1	pureblood	no
#349	P. t. amoyensis	5.5	yes	0.1796	Male	282	299	SUCHOU	Yes	alive	AMO1	pureblood	no
#357	P. t. amoyensis	5.375	yes	0.3281	Female	264	265	LAOHU	Yes	alive	AMO1	pureblood	no
#359	P. t. amoyensis	5.375	yes	0.3281	Female	264	265	SHANGHAIZ	Yes	dead	AMO1	pureblood	no
#362	P. t. amoyensis	4.6875	No	0.3593	Male	284	278	MEIHUASHA	Yes	dead	COR1	pureblood	no
#364	P. t. amoyensis	4.75	No	0.4921	Male	251	267	SUCHOU	Yes	dead	COR1	pureblood	no
#365	P. t. amoyensis	4.75	No	0.4921	Female	251	267	SUCHOU	Yes	dead	COR1	pureblood	no
#366	P. t. amoyensis	5.5	yes	0.1796	Male	282	299	SHANGHAIZ	Yes	dead	AMO1	pureblood	no
#367	P. t. amoyensis	5.5	yes	0.1796	Female	282	299	SHANGHAIZ	Yes	alive	AMO1	pureblood	no
#373	P. t. amoyensis	no_information	No	no_information	Male	284	278	SHAOGUAN	Yes	alive	ALT	hybridization	no
#377	P. t. amoyensis	4.75	No	0.4921	Male	251	267	SUCHOU	Yes	dead	COR1	pureblood	no
#379	P. t. amoyensis	5.5	yes	0.1796	Male	282	299	CHANGSHA	Yes	dead	AMO1	pureblood	no
#380	P. t. amoyensis	5.5	yes	0.1796	Male	282	299	LUOYANG	Yes	dead	AMO1	pureblood	no
#381	P. t. amoyensis	5.5	yes	0.1796	Female	282	299	LUOYANG	Yes	alive	AMO1	pureblood	no
#387	P. t. amoyensis	no_information	No	no_information	Female	285	338	MEIHUASHA	Yes	dead	ALT	hybridization	no
#388	P. t. amoyensis	no_information	No	no_information	Male	285	338	PANYU	Yes	alive	ALT	hybridization	no
#389	P. t. amoyensis	no_information	No	no_information	Female	285	338	PANYU	Yes	alive	ALT	hybridization	no
#390	P. t. amoyensis	6.375	yes	0.414	Female	298	299	CHONGQING	Yes	alive	AMO1	pureblood	no
#392	P. t. amoyensis	5.375	yes	0.3281	Female	264	265	KUEIYANG	Yes	dead	AMO1	pureblood	no
#394	P. t. amoyensis	6.9375	yes	0.3593	Female	348	334	SHANGHAIZ	Yes	alive	AMO1	pureblood	no
#395	P. t. amoyensis	6.9375	yes	0.3593	Male	348	334	SUCHOU	Yes	alive	AMO1	pureblood	no
#396	P. t. amoyensis	6.9375	yes	0.3593	Female	348	334	NANCHANG	Yes	alive	AMO1	pureblood	no
#397	P. t. amoyensis	6.9375	yes	0.3593	Male	348	334	CHONGQING	Yes	alive	AMO1	pureblood	no
#398	P. t. amoyensis	6.9375	yes	0.3593	Female	348	334	SHANGHAIZ	Yes	alive	AMO1	pureblood	no
#403	P. t. amoyensis	5.5625	yes	0.246	Female	264	316	NANCHANG	Yes	dead	COR1	pureblood	no
#410	P. t. amoyensis	6.375	yes	0.414	Female	298	299	CHENGDU	Yes	dead	AMO1	pureblood	no
#412	P. t. amoyensis	6.9375	yes	0.3593	Male	348	334	CHENGDU	Yes	dead	AMO1	pureblood	no
#413	P. t. amoyensis	6.9375	yes	0.3593	Female	348	334	CHENGDU	Yes	dead	AMO1	pureblood	no
#421	P. t. amoyensis	6.375	yes	0.414	Female	305	306	KUEIYANG	Yes	dead	AMO1	pureblood	no
#425	P. t. amoyensis	6.5	yes	0.4091	Female	366	367	CANTON	Yes	alive	AMO1	pureblood	no
#435	P. t. amoyensis	6.5	yes	0.4091	Male	380	381	MEIHUASHA	Yes	dead	AMO1	pureblood	no
#436	P. t. amoyensis	6.5	yes	0.4091	Female	380	381	LUOYANG	Yes	dead	AMO1	pureblood	no
#437	P. t. amoyensis	6.5	yes	0.4091	Female	380	381	LUOYANG	Yes	alive	AMO1	pureblood	no
#438	P. t. amoyensis	no_information	No	no_information	Male	285	338	LUOYANG	Yes	alive	ALT	hybridization	no
#440	P. t. amoyensis	4.6875	No	0.3593	Male	277	283	LUOYANG	Yes	dead	COR1	pureblood	no
#442	P. t. amoyensis	6.375	yes	0.414	Female	305	306	FUCHOW	Yes	dead	AMO1	pureblood	no
#443	P. t. amoyensis	6.9375	yes	0.3593	Male	348	334	HANGZHOUW	Yes	alive	AMO1	pureblood	no
#444	P. t. amoyensis	6.9375	yes	0.3593	Male	348	334	FUCHOW	Yes	alive	AMO1	pureblood	no
#447	P. t. amoyensis	no_information	No	no_information	Female	360	362	MEIHUASHA	Yes	dead	ALT	hybridization	no
#449	P. t. amoyensis	no_information	No	no_information	Male	360	362	SHANGHAIZ	Yes	alive	ALT	hybridization	no
#450	P. t. amoyensis	6.375	yes	0.414	Male	298	299	MEIHUASHA	Yes	alive	AMO1	pureblood	no
#451	P. t. amoyensis	6.375	yes	0.414	Male	298	299	SHANGHAIZ	Yes	dead	AMO1	pureblood	no
#458	P. t. amoyensis	6.375	yes	0.414	Female	305	306	SHANGHAIZ	Yes	dead	AMO1	pureblood	no
#459	P. t. amoyensis	6.375	yes	0.414	Female	305	306	SHANGHAIZ	Yes	dead	AMO1	pureblood	no
#469	P. t. amoyensis	6.5	yes	0.4091	Female	380	381	MEIHUASHA	Yes	dead	AMO1	pureblood	no
#470	P. t. amoyensis	7.65625	yes	0.4492	Male	397	390	SHAOGUAN	Yes	alive	AMO1	pureblood	no
#483	P. t. amoyensis	6.9375	yes	0.3593	Male	349	334	PANYU	Yes	alive	AMO1	pureblood	no
#487	P. t. amoyensis	6.5625	yes	0.3525	Male	393	403	NANCHANG	Yes	alive	COR1	pureblood	no
#496	P. t. amoyensis	7.21875	yes	0.3842	Male	349	394	CANTON	Yes	alive	AMO1	pureblood	no
#497	P. t. amoyensis	7.21875	yes	0.3842	Female	349	394	SHANGHAIZ	Yes	alive	AMO1	pureblood	no
#500	P. t. amoyensis	7.65625	yes	0.4492	Male	397	390	LINYIZ	Yes	dead	AMO1	pureblood	no
#511	P. t. amoyensis	6.59375	yes	0.2998	Male	440	436	NANCHANG	Yes	dead	AMO1	pureblood	no
#512	P. t. amoyensis	7.65625	yes	0.4492	Male	397	390	CHONGQING	Yes	dead	AMO1	pureblood	no
#514	P. t. amoyensis	6.875	yes	0.414	Male	392	421	HANGZHOUW	Yes	alive	AMO1	pureblood	no
#515	P. t. amoyensis	6.875	yes	0.414	Male	421	392	KUEIYANG	Yes	alive	AMO1	pureblood	no
#518	P. t. amoyensis	7.21875	yes	0.4746	Male	348	398	SHANGHAIZ	Yes	dead	AMO1	pureblood	no
#519	P. t. amoyensis	7.21875	yes	0.4746	Male	348	398	SHANGHAIZ	Yes	alive	AMO1	pureblood	no
#521	P. t. amoyensis	7.21875	yes	0.4746	Male	348	394	SHAOGUAN	Yes	alive	AMO1	pureblood	no
#523	P. t. amoyensis	7.21875	yes	0.4746	Female	348	394	HANGZHOUW	Yes	dead	AMO1	pureblood	no
#525	P. t. amoyensis	6.9375	yes	0.3593	Male	349	334	SHANGHAIZ	Yes	alive	AMO1	pureblood	no
#526	P. t. amoyensis	6.9375	yes	0.3593	Female	349	334	SUCHOU	Yes	alive	AMO1	pureblood	no
#528	P. t. amoyensis	6.4375	yes	0.2968	Female	305	367	SHAOGUAN	Yes	dead	AMO1	pureblood	no
#529	P. t. amoyensis	6.5625	yes	0.3525	Male	393	403	LUOYANG	Yes	alive	COR1	pureblood	no
#538	P. t. amoyensis	6.59375	yes	0.2998	Female	440	437	CANTON	Yes	alive	AMO1	pureblood	no
#539	P. t. amoyensis	6.59375	yes	0.2998	Female	440	437	PANYU	Yes	alive	AMO1	pureblood	no
#540	P. t. amoyensis	6.59375	yes	0.2998	Female	440	437	PANYU	Yes	dead	AMO1	pureblood	no
#541	P. t. amoyensis	6.5	yes	0.4091	Male	366	367	SUCHOU	Yes	alive	AMO1	pureblood	no
#542	P. t. amoyensis	6.5	yes	0.4091	Female	366	367	HANGZHOUW	Yes	alive	AMO1	pureblood	no
#543	P. t. amoyensis	6.5	yes	0.4091	Female	366	367	SUCHOU	Yes	alive	AMO1	pureblood	no
#545	P. t. amoyensis	7.21875	yes	0.3842	Female	349	398	SHANGHAIZ	Yes	dead	AMO1	pureblood	no
#546	P. t. amoyensis	7.21875	yes	0.3842	Female	349	398	SHAOGUAN	Yes	alive	AMO1	pureblood	no
#550	P. t. amoyensis	6.5625	yes	0.3525	Female	393	403	NANCHANG	Yes	alive	COR1	pureblood	no
#552	P. t. amoyensis	6.5625	yes	0.3525	Female	393	403	NANCHANG	Yes	alive	COR1	pureblood	no
#554	P. t. amoyensis	6.59375	yes	0.2998	Male	440	436	LUOYANG	Yes	alive	AMO1	pureblood	no
#555	P. t. amoyensis	6.59375	yes	0.2998	Female	440	436	LUOYANG	Yes	alive	AMO1	pureblood	no
#556	P. t. amoyensis	6.59375	yes	0.2998	Female	440	436	LUOYANG	Yes	alive	AMO1	pureblood	no
#559	P. t. amoyensis	7.65625	yes	0.3554	Male	443	441	NANCHANG	Yes	dead	AMO1	pureblood	no
#561	P. t. amoyensis	7.65625	yes	0.4492	Female	397	390	CHONGQING	Yes	dead	AMO1	pureblood	no
#563	P. t. amoyensis	6.59375	yes	0.2998	Female	440	437	CHENGCHOW	Yes	alive	AMO1	pureblood	no
#564	P. t. amoyensis	6.59375	yes	0.2998	Female	440	437	HANGZHOUW	Yes	alive	AMO1	pureblood	no
#565	P. t. amoyensis	6.59375	yes	0.2998	Male	440	437	CHANGSHA	Yes	alive	AMO1	pureblood	no
#566	P. t. amoyensis	6.59375	yes	0.2998	Male	440	437	SHANGHAIZ	Yes	dead	AMO1	pureblood	no
#567	P. t. amoyensis	6.5	yes	0.4091	Male	366	367	SHANGHAIZ	Yes	dead	AMO1	pureblood	no
#569	P. t. amoyensis	7.65625	yes	0.3554	Male	443	441	PANYU	Yes	alive	AMO1	pureblood	no
#570	P. t. amoyensis	7.65625	yes	0.3554	Female	443	441	CHANGSHA	Yes	alive	AMO1	pureblood	no
#571	P. t. amoyensis	7.21875	yes	0.3842	Female	349	398	SHANGHAIZ	Yes	alive	AMO1	pureblood	no
#572	P. t. amoyensis	7.21875	yes	0.3842	Female	349	398	SHANGHAIZ	Yes	alive	AMO1	pureblood	no
#575	P. t. amoyensis	6.59375	yes	0.2998	Male	440	436	HANGZHOUW	Yes	alive	AMO1	pureblood	no
#581	P. t. amoyensis	6.5625	yes	0.3525	Female	393	403	LINYIZ	Yes	alive	COR1	pureblood	no
#582	P. t. amoyensis	6.5	yes	0.4091	Male	380	381	MEIHUASHA	Yes	dead	AMO1	pureblood	no
#583	P. t. amoyensis	6.5	yes	0.4091	Female	380	381	LUOYANG	Yes	alive	AMO1	pureblood	no
#584	P. t. amoyensis	6.5	yes	0.4091	Female	380	381	LUOYANG	Yes	dead	AMO1	pureblood	no
#585	P. t. amoyensis	7.65625	yes	0.4492	Male	397	390	CHONGQING	Yes	alive	AMO1	pureblood	no
#586	P. t. amoyensis	7.65625	yes	0.4492	Female	397	390	LINYIZ	Yes	dead	AMO1	pureblood	no
#587	P. t. amoyensis	6.59375	yes	0.2998	Male	440	437	NANCHANG	Yes	alive	AMO1	pureblood	no
#590	P. t. amoyensis	6.9375	yes	0.3593	Male	349	334	CHENGCHOW	Yes	alive	AMO1	pureblood	no
#591	P. t. amoyensis	6.9375	yes	0.3593	Female	349	334	MEIHUASHA	Yes	alive	AMO1	pureblood	no
#592	P. t. amoyensis	7.46875	yes	0.33	Female	487	441	LUOYANG	Yes	alive	AMO1	pureblood	no
#593	P. t. amoyensis	7.46875	yes	0.33	Female	487	441	NANCHANG	Yes	alive	AMO1	pureblood	no
#594	P. t. amoyensis	7.46875	yes	0.33	Female	487	441	NANCHANG	Yes	alive	AMO1	pureblood	no
#595	P. t. amoyensis	6.5625	yes	0.3525	Male	393	403	CHONGQING	Yes	alive	COR1	pureblood	no
#596	P. t. amoyensis	6.5625	yes	0.3525	Female	393	403	SHANGHAIZ	Yes	alive	COR1	pureblood	no
#602	P. t. amoyensis	8.04688	yes	0.3261	Male	514	523	HANGZHOUW	Yes	alive	AMO1	pureblood	no
#605	P. t. amoyensis	6.59375	yes	0.2998	Female	440	436	LUOYANG	Yes	alive	AMO1	pureblood	no
#606	P. t. amoyensis	6.59375	yes	0.2998	Female	440	436	LUOYANG	Yes	alive	AMO1	pureblood	no
#608	P. t. amoyensis	7.65625	yes	0.4492	Male	397	390	NANCHANG	Yes	alive	AMO1	pureblood	no
#610	P. t. amoyensis	6.5	yes	0.4091	Male	380	381	LUOYANG	Yes	alive	AMO1	pureblood	no
#611	P. t. amoyensis	7.21875	yes	0.3842	Male	366	398	NANCHANG	Yes	alive	AMO1	pureblood	no
#612	P. t. amoyensis	7.21875	yes	0.3842	Male	366	398	MEIHUASHA	Yes	alive	AMO1	pureblood	no
#613	P. t. amoyensis	7.21875	yes	0.3842	Male	366	398	LUOYANG	Yes	alive	AMO1	pureblood	no
#615	P. t. amoyensis	7.0625	yes	0.2846	Male	479	489	SUCHOU	Yes	alive	COR1	pureblood	no
#617	P. t. amoyensis	6.9375	yes	0.3593	Male	349	334	SHANGHAIZ	Yes	alive	AMO1	pureblood	no
#619	P. t. amoyensis	6.59375	yes	0.2998	Male	440	437	SHAOGUAN	Yes	alive	AMO1	pureblood	no
#620	P. t. amoyensis	6.5	yes	0.4091	Male	380	381	LUOYANG	Yes	alive	AMO1	pureblood	no
#623	P. t. amoyensis	7.57812	yes	0.3095	Male	529	555	LUOYANG	Yes	dead	AMO1	pureblood	no
#624	P. t. amoyensis	7.57812	yes	0.3095	Male	529	555	LUOYANG	Yes	dead	AMO1	pureblood	no
#627	P. t. amoyensis	7.57812	yes	0.3095	Male	529	556	LUOYANG	Yes	dead	AMO1	pureblood	no
#628	P. t. amoyensis	7.57812	yes	0.3095	Male	529	556	LUOYANG	Yes	alive	AMO1	pureblood	no
#630	P. t. amoyensis	7.0625	yes	0.2846	Female	479	489	LUOYANG	Yes	alive	COR1	pureblood	no
#631	P. t. amoyensis	6.5	yes	0.4091	Male	348	367	LUOYANG	Yes	dead	AMO1	pureblood	no
#638	P. t. amoyensis	6.59375	yes	0.2998	Female	440	437	LUOYANG	Yes	dead	AMO1	pureblood	no
#639	P. t. amoyensis	6.59375	yes	0.2998	Female	440	437	LUOYANG	Yes	dead	AMO1	pureblood	no
#645	P. t. amoyensis	7.85938	yes	0.3967	Female	496	457	CANTON	Yes	alive	AMO1	pureblood	no
#646	P. t. amoyensis	7.35938	yes	0.4418	Male	348	497	SHANGHAIZ	Yes	dead	AMO1	pureblood	no
#649	P. t. amoyensis	6.59375	yes	0.2998	Female	440	436	LUOYANG	Yes	dead	AMO1	pureblood	no
#650	P. t. amoyensis	6.59375	yes	0.2998	Female	440	436	LUOYANG	Yes	alive	AMO1	pureblood	no
#652	P. t. amoyensis	6.5	yes	0.4091	Male	380	381	SHANGHAIZ	Yes	alive	AMO1	pureblood	no
#653	P. t. amoyensis	6.5	yes	0.4091	Female	380	381	NANCHANG	Yes	dead	AMO1	pureblood	no
#658	P. t. amoyensis	6.5	yes	0.4091	Female	348	367	SHANGHAIZ	Yes	dead	AMO1	pureblood	no
#660	P. t. amoyensis	7.71875	yes	0.3842	Male	443	542	HANGZHOUW	Yes	alive	AMO1	pureblood	no
#661	P. t. amoyensis	7.57812	yes	0.3095	Female	529	555	LUOYANG	Yes	dead	AMO1	pureblood	no
#662	P. t. amoyensis	7.57812	yes	0.3095	Female	529	555	SHANGHAIZ	Yes	alive	AMO1	pureblood	no
#663	P. t. amoyensis	7.57812	yes	0.3095	Female	529	555	LUOYANG	Yes	alive	AMO1	pureblood	no
#668	P. t. amoyensis	7.46875	yes	0.33	Female	487	441	NANCHANG	Yes	dead	AMO1	pureblood	no
#669	P. t. amoyensis	7.46875	yes	0.33	Female	487	441	NANCHANG	Yes	alive	AMO1	pureblood	no
#670	P. t. amoyensis	7.46875	yes	0.33	Male	487	441	NANCHANG	Yes	alive	AMO1	pureblood	no
#674	P. t. amoyensis	7.85938	yes	0.3967	Male	496	457	CANTON	Yes	alive	AMO1	pureblood	no
#675	P. t. amoyensis	7.85938	yes	0.3967	Male	496	457	CANTON	Yes	alive	AMO1	pureblood	no
#676	P. t. amoyensis	7.0625	yes	0.2846	Male	479	489	NANCHANG	Yes	alive	COR1	pureblood	no
#677	P. t. amoyensis	7.0625	yes	0.2846	Female	479	489	NANCHANG	Yes	alive	COR1	pureblood	no
#678	P. t. amoyensis	7.0625	yes	0.2846	Female	479	489	NANCHANG	Yes	alive	COR1	pureblood	no
#679	P. t. amoyensis	7.85938	yes	0.3967	Female	467	522	CANTON	Yes	alive	AMO1	pureblood	no
#680	P. t. amoyensis	7.85938	yes	0.3967	Male	467	522	CANTON	Yes	alive	AMO1	pureblood	no
#681	P. t. amoyensis	7.57812	yes	0.3095	Male	529	556	LUOYANG	Yes	alive	AMO1	pureblood	no
#682	P. t. amoyensis	7.57812	yes	0.3095	Male	529	556	LUOYANG	Yes	dead	AMO1	pureblood	no
#683	P. t. amoyensis	7.57812	yes	0.3095	Female	529	556	LUOYANG	Yes	alive	AMO1	pureblood	no
#684	P. t. amoyensis	7.57812	yes	0.3095	Female	529	556	LUOYANG	Yes	alive	AMO1	pureblood	no
#685	P. t. amoyensis	7.65625	yes	0.4492	Male	412	410	CHENGDU	Yes	alive	AMO1	pureblood	no
#686	P. t. amoyensis	7.65625	yes	0.4492	Male	412	410	CHENGDU	Yes	alive	AMO1	pureblood	no
#687	P. t. amoyensis	7.73438	yes	0.2548	Male	514	564	HANGZHOUW	Yes	alive	AMO1	pureblood	no
#688	P. t. amoyensis	7.73438	yes	0.2548	Male	514	564	HANGZHOUW	Yes	alive	AMO1	pureblood	no
#689	P. t. amoyensis	7.73438	yes	0.2548	Female	514	564	HANGZHOUW	Yes	alive	AMO1	pureblood	no
#690	P. t. amoyensis	7.76562	yes	0.3203	Male	483	538	LUOYANG	Yes	dead	AMO1	pureblood	no
#691	P. t. amoyensis	7.35938	yes	0.3203	Male	483	538	LUOYANG	Yes	dead	AMO1	pureblood	no
#694	P. t. amoyensis	7.75	yes	0.3149	Female	487	396	NANCHANG	Yes	dead	AMO1	pureblood	no
#700	P. t. amoyensis	7.57812	yes	0.3095	Male	529	555	LUOYANG	Yes	dead	AMO1	pureblood	no
#703	P. t. amoyensis	7.57812	yes	0.3095	Male	529	555	LUOYANG	Yes	dead	AMO1	pureblood	no
#704	P. t. amoyensis	7.71875	yes	0.3842	Male	443	542	HANGZHOUW	Yes	alive	AMO1	pureblood	no
#705	P. t. amoyensis	6.5	yes	0.4091	Female	348	367	SHANGHAIZ	Yes	alive	AMO1	pureblood	no
#706	P. t. amoyensis	7.73438	yes	0.2548	Female	514	564	HANGZHOUW	Yes	alive	AMO1	pureblood	no
#707	P. t. amoyensis	7.73438	yes	0.2548	Male	514	564	HANGZHOUW	Yes	alive	AMO1	pureblood	no
#708	P. t. amoyensis	7	yes	0.4091	Male	349	543	SUCHOU	Yes	alive	AMO1	pureblood	no
#709	P. t. amoyensis	7	yes	0.4091	Female	349	543	SUCHOU	Yes	alive	AMO1	pureblood	no
#711	P. t. amoyensis	6.59375	yes	0.2998	Female	440	437	LUOYANG	Yes	dead	AMO1	pureblood	no
#713	P. t. amoyensis	7.85938	yes	0.3967	Male	467	522	CANTON	Yes	alive	AMO1	pureblood	no
#714	P. t. amoyensis	7.71875	yes	0.3842	Female	541	526	SUCHOU	Yes	alive	AMO1	pureblood	no
#715	P. t. amoyensis	7.71875	yes	0.3842	Male	443	542	HANGZHOUW	Yes	alive	AMO1	pureblood	no
#720	P. t. amoyensis	7.4375	yes	0.3593	Male	450	469	MEIHUASHA	Yes	alive	AMO1	pureblood	no
#721	P. t. amoyensis	7.4375	yes	0.3593	Female	450	469	MEIHUASHA	Yes	alive	AMO1	pureblood	no
#722	P. t. amoyensis	7.57812	yes	0.3095	Male	529	555	LUOYANG	Yes	alive	AMO1	pureblood	no
#723	P. t. amoyensis	7.57812	yes	0.3095	Female	529	555	LUOYANG	Yes	alive	AMO1	pureblood	no
#724	P. t. amoyensis	7.57812	yes	0.3095	Female	529	555	LUOYANG	Yes	alive	AMO1	pureblood	no
#727	P. t. amoyensis	7.57812	yes	0.3095	Male	529	556	LUOYANG	Yes	alive	AMO1	pureblood	no
#728	P. t. amoyensis	7.57812	yes	0.3095	Male	529	556	LUOYANG	Yes	alive	AMO1	pureblood	no
#729	P. t. amoyensis	7.57812	yes	0.3095	Female	529	556	LUOYANG	Yes	alive	AMO1	pureblood	no
#731	P. t. amoyensis	7.0625	yes	0.2846	Female	479	489	NANCHANG	Yes	alive	COR1	pureblood	no
#732	P. t. amoyensis	8.125	yes	0.2875	Male	565	570	CHANGSHA	Yes	alive	AMO1	pureblood	no
#733	P. t. amoyensis	8.125	yes	0.2875	Female	565	570	CHANGSHA	Yes	alive	AMO1	pureblood	no
#734	P. t. amoyensis	8.125	yes	0.2875	Female	565	570	CHANGSHA	Yes	alive	AMO1	pureblood	no
#735	P. t. amoyensis	6.59375	yes	0.2998	Female	440	436	LUOYANG	Yes	alive	AMO1	pureblood	no
#737	P. t. amoyensis	8.10938	yes	0.3225	Female	559	550	NANCHANG	Yes	alive	COR1	pureblood	no
#738	P. t. amoyensis	8.08594	yes	0.4027	Male	625	650	LUOYANG	Yes	alive	AMO1	pureblood	no
#739	P. t. amoyensis	7.57812	yes	0.3095	Female	529	605	LUOYANG	Yes	dead	AMO1	pureblood	no
#740	P. t. amoyensis	7.57812	yes	0.3095	Male	529	605	LUOYANG	Yes	alive	AMO1	pureblood	no
#741	P. t. amoyensis	7.57812	yes	0.3095	Male	529	605	LUOYANG	Yes	alive	AMO1	pureblood	no
#742	P. t. amoyensis	7.53125	yes	0.2998	Female	468	530	NANCHANG	Yes	alive	COR1	pureblood	no
#745	P. t. amoyensis	8.03125	yes	0.2822	Male	587	593	NANCHANG	Yes	alive	AMO1	pureblood	no
#747	P. t. amoyensis	8.03125	yes	0.2822	Female	587	593	NANCHANG	Yes	alive	AMO1	pureblood	no
#748	P. t. amoyensis	7.82812	yes	0.3614	Female	521	528	SHAOGUAN	Yes	alive	AMO1	pureblood	no
#770	P. t. amoyensis	7.57812	yes	0.3095	Male	529	556	LUOYANG	Yes	dead	AMO1	pureblood	no
#771	P. t. amoyensis	7.57812	yes	0.3095	Male	529	556	LUOYANG	Yes	alive	AMO1	pureblood	no
#774	P. t. amoyensis	7.78125	yes	0.3593	Female	450	469	MEIHUASHA	Yes	dead	AMO1	pureblood	no
#778	P. t. amoyensis	7.85938	yes	0.3967	Female	496	457	CANTON	Yes	alive	AMO1	pureblood	no
#781	P. t. amoyensis	8.03125	yes	0.2822	Male	587	593	NANCHANG	Yes	alive	AMO1	pureblood	no
#782	P. t. amoyensis	8.03125	yes	0.2822	Male	554	592	LUOYANG	Yes	dead	AMO1	pureblood	no
#783	P. t. amoyensis	8.03125	yes	0.2822	Female	554	592	LUOYANG	Yes	dead	AMO1	pureblood	no
#784	P. t. amoyensis	8.03125	yes	0.2822	Female	554	592	LUOYANG	Yes	alive	AMO1	pureblood	no
#785	P. t. amoyensis	8.03125	yes	0.2822	Female	587	594	NANCHANG	Yes	dead	AMO1	pureblood	no
#786	P. t. amoyensis	8.03125	yes	0.2822	Male	587	594	NANCHANG	Yes	dead	AMO1	pureblood	no
#791	P. t. amoyensis	7.75	yes	0.3149	Female	487	396	NANCHANG	Yes	alive	AMO1	pureblood	no
#792	P. t. amoyensis	7.57812	yes	0.3095	Male	529	605	LUOYANG	Yes	alive	AMO1	pureblood	no
#793	P. t. amoyensis	7.57812	yes	0.3095	Male	529	605	LUOYANG	Yes	alive	AMO1	pureblood	no
#798	P. t. amoyensis	8.125	yes	0.2875	Male	565	570	CHANGSHA	Yes	alive	AMO1	pureblood	no
#799	P. t. amoyensis	8.125	yes	0.2875	Male	565	570	CHANGSHA	Yes	alive	AMO1	pureblood	no
#800	P. t. amoyensis	8.125	yes	0.2875	Male	565	570	CHANGSHA	Yes	alive	AMO1	pureblood	no
#801	P. t. amoyensis	8.125	yes	0.2875	Male	565	570	CHANGSHA	Yes	alive	AMO1	pureblood	no
#805	P. t. amoyensis	8.03125	yes	0.2822	Male	587	593	NANCHANG	Yes	alive	AMO1	pureblood	no
#809	P. t. amoyensis	7.53125	yes	0.2998	Male	529	583	LUOYANG	Yes	alive	AMO1	pureblood	no
#811	P. t. amoyensis	7.90625	yes	0.3374	Female	566	572	SHANGHAIZ	Yes	alive	AMO1	pureblood	no
#812	P. t. amoyensis	7.90625	yes	0.3374	Female	566	572	SHANGHAIZ	Yes	alive	AMO1	pureblood	no
#813	P. t. amoyensis	7.90625	yes	0.3374	Female	566	572	SHANGHAIZ	Yes	alive	AMO1	pureblood	no
#814	P. t. amoyensis	7.90625	yes	0.3374	Female	566	572	SHANGHAIZ	Yes	alive	AMO1	pureblood	no
#818	P. t. amoyensis	7.0625	yes	0.2846	Male	479	489	NANCHANG	Yes	alive	COR1	pureblood	no
#819	P. t. amoyensis	6.59375	yes	0.3225	Male	559	550	NANCHANG	Yes	dead	AMO1	pureblood	no
#820	P. t. amoyensis	7.73438	yes	0.2548	Female	514	564	HANGZHOUW	Yes	alive	AMO1	pureblood	no
#821	P. t. amoyensis	7.73438	yes	0.2548	Female	514	564	HANGZHOUW	Yes	alive	AMO1	pureblood	no
#822	P. t. amoyensis	7.73438	yes	0.2548	Female	514	564	HANGZHOUW	Yes	alive	AMO1	pureblood	no
#823	P. t. amoyensis	8.32031	yes	0.3694	Male	628	630	LUOYANG	Yes	alive	COR1	pureblood	no
#824	P. t. amoyensis	8.32031	yes	0.3694	Female	628	630	LUOYANG	Yes	alive	COR1	pureblood	no
#826	P. t. amoyensis	8.03125	yes	0.2822	Male	554	592	LUOYANG	Yes	alive	AMO1	pureblood	no
#827	P. t. amoyensis	8.03125	yes	0.2822	Male	554	592	LUOYANG	Yes	alive	AMO1	pureblood	no
#829	P. t. amoyensis	7.76562	yes	0.3203	Male	483	539	PANYU	Yes	alive	AMO1	pureblood	no
#830	P. t. amoyensis	7.76562	yes	0.3203	Male	483	539	PANYU	Yes	alive	AMO1	pureblood	no
#831	P. t. amoyensis	6.59375	yes	0.2998	Male	440	436	LUOYANG	Yes	alive	AMO1	pureblood	no
#832	P. t. amoyensis	6.59375	yes	0.2998	Male	440	436	LUOYANG	Yes	alive	AMO1	pureblood	no
#833	P. t. amoyensis	6.59375	yes	0.2998	Male	440	436	LUOYANG	Yes	alive	AMO1	pureblood	no
#834	P. t. amoyensis	6.59375	yes	0.2998	Female	440	436	LUOYANG	Yes	alive	AMO1	pureblood	no
#842	P. t. amoyensis	7.90625	yes	0.3374	Female	619	546	SHAOGUAN	Yes	alive	AMO1	pureblood	no
#844	P. t. amoyensis	7.54688	yes	0.3996	Female	554	583	LUOYANG	Yes	alive	AMO1	pureblood	no
#845	P. t. amoyensis	8.03125	yes	0.2822	Male	587	593	NANCHANG	Yes	alive	AMO1	pureblood	no
#846	P. t. amoyensis	8.03125	yes	0.2822	Female	587	593	NANCHANG	Yes	alive	AMO1	pureblood	no
#847	P. t. amoyensis	8.03125	yes	0.2822	Female	587	593	NANCHANG	Yes	alive	AMO1	pureblood	no
#848	P. t. amoyensis	8.03125	yes	0.2822	Female	587	593	NANCHANG	Yes	alive	AMO1	pureblood	no
#849	P. t. amoyensis	8.26562	yes	0.3352	Female	670	678	NANCHANG	Yes	alive	COR1	pureblood	no
#850	P. t. amoyensis	8.26562	yes	0.3352	Female	670	678	NANCHANG	Yes	alive	COR1	pureblood	no
#851	P. t. amoyensis	8.26562	yes	0.3352	Female	670	678	NANCHANG	Yes	alive	COR1	pureblood	no
#852	P. t. amoyensis	7.0625	yes	0.3352	Male	670	677	NANCHANG	Yes	dead	COR1	pureblood	no
#855	P. t. amoyensis	8.03125	yes	0.2822	Female	587	594	NANCHANG	Yes	alive	AMO1	pureblood	no
#857	P. t. amoyensis	7.90625	yes	0.3374	Male	566	571	SHANGHAIZ	Yes	alive	AMO1	pureblood	no
#858	P. t. amoyensis	7.90625	yes	0.3374	Male	566	571	SHANGHAIZ	Yes	alive	AMO1	pureblood	no
#859	P. t. amoyensis	8.03906	yes	0.3497	Male	620	663	LUOYANG	Yes	alive	AMO1	pureblood	no
#860	P. t. amoyensis	8.03906	yes	0.3497	Male	620	663	LUOYANG	Yes	alive	AMO1	pureblood	no
#861	P. t. amoyensis	8.03906	yes	0.3497	Female	620	663	LUOYANG	Yes	alive	AMO1	pureblood	no
#862	P. t. amoyensis	7.57812	yes	0.3095	Male	529	556	LUOYANG	Yes	alive	AMO1	pureblood	no
#863	P. t. amoyensis	7.57812	yes	0.3095	Male	529	556	LUOYANG	Yes	alive	AMO1	pureblood	no
#864	P. t. amoyensis	7.57812	yes	0.3095	Female	529	556	LUOYANG	Yes	alive	AMO1	pureblood	no
#867	P. t. amoyensis	8.07031	yes	0.3225	Female	559	550	NANCHANG	Yes	dead	AMO1	pureblood	no
#868	P. t. amoyensis	8.07031	yes	0.3225	Male	559	552	NANCHANG	Yes	dead	AMO1	pureblood	no
#870	P. t. amoyensis	7.90625	yes	0.3374	Female	613	605	LUOYANG	Yes	alive	AMO1	pureblood	no
#872	P. t. amoyensis	8.08594	yes	0.4027	Male	681	735	LUOYANG	Yes	alive	AMO1	pureblood	no
#874	P. t. amoyensis	8.07031	yes	no_information	Male	635	662	SHANGHAIZ	Yes	alive	AMO1	pureblood	no
#875	P. t. amoyensis	8.32812	yes	0.4005	Male	612	721	MEIHUASHA	Yes	alive	AMO1	pureblood	no
#876	P. t. amoyensis	8.32812	yes	0.4005	Male	612	721	MEIHUASHA	Yes	alive	AMO1	pureblood	no
#877	P. t. amoyensis	8.32812	yes	0.4005	Female	612	721	MEIHUASHA	Yes	dead	AMO1	pureblood	no
#882	P. t. amoyensis	7.65625	yes	0.4492	Female	450	591	MEIHUASHA	Yes	alive	AMO1	pureblood	no
#883	P. t. amoyensis	7.65625	yes	0.4492	Female	450	591	MEIHUASHA	Yes	alive	AMO1	pureblood	no
#884	P. t. amoyensis	7.65625	yes	0.4492	Male	450	591	MEIHUASHA	Yes	dead	AMO1	pureblood	no
#891	P. t. amoyensis	8.03125	yes	0.3264	Female	615	709	SUCHOU	Yes	alive	AMO1	pureblood	no
#892	P. t. amoyensis	8.03125	yes	0.3264	Female	615	709	SUCHOU	Yes	alive	AMO1	pureblood	no
#893	P. t. amoyensis	8.03125	yes	0.3264	Female	615	709	SUCHOU	Yes	alive	AMO1	pureblood	no
#894	P. t. amoyensis	8.03125	yes	0.3264	Female	615	709	SUCHOU	Yes	alive	AMO1	pureblood	no
#895	P. t. amoyensis	7.90625	yes	0.3374	Female	619	546	SHAOGUAN	Yes	alive	AMO1	pureblood	no
#899	P. t. amoyensis	7.54688	yes	0.3996	Female	554	583	LUOYANG	Yes	alive	AMO1	pureblood	no
#907	P. t. amoyensis	8.125	yes	0.2875	Male	565	570	CHANGSHA	Yes	alive	AMO1	pureblood	no
M112	P. t. amoyensis	no_information	No	no_information	Male	M71	374	MEIHUASHA	Yes	alive	ALT	hybridization	no
domestic cat	Felis catus	no_information	no_information	no_information	no_information	no_information	no_information	CANTON	no_information	no_information	no_information	no_information	yes	Wang et al. BMC Biology (2023) 21:64
#141	P. t. amoyensis	no_information	no_information	no_information	no_information	no_information	no_information	CHONGQING	no_information	no_information	no_information	no_information	yes	Liu et al. Curr Biol (2018) 28: 3840–3849 (SRX4071863)
ptal_1	P. t. altaica	no_information	no_information	no_information	no_information	no_information	no_information	WWF	no_information	no_information	no_information	no_information	yes	Liu et al. Curr Biol (2018) 28: 3840–3849 (SRX4071847)
ptal_2	P. t. altaica	no_information	no_information	no_information	no_information	no_information	no_information	WWF	no_information	no_information	no_information	no_information	yes	Liu et al. Curr Biol (2018) 28: 3840–3849 (SRX4071846)
ptal_3	P. t. altaica	no_information	no_information	no_information	no_information	no_information	no_information	WWF	no_information	no_information	no_information	no_information	yes	Liu et al. Curr Biol (2018) 28: 3840–3849 (SRX4071841)
ptal_4	P. t. altaica	no_information	no_information	no_information	no_information	no_information	no_information	WWF	no_information	no_information	no_information	no_information	yes	Liu et al. Curr Biol (2018) 28: 3840–3849 (SRX4071840)
ptal_5	P. t. altaica	no_information	no_information	no_information	no_information	no_information	no_information	WWF	no_information	no_information	no_information	no_information	yes	Liu et al. Curr Biol (2018) 28: 3840–3849 (SRX4071850)
ptal_6	P. t. altaica	no_information	no_information	no_information	no_information	no_information	no_information	WWF	no_information	no_information	no_information	no_information	yes	Liu et al. Curr Biol (2018) 28: 3840–3849 (SRX4071851)
ptco_1	P. t. corbetti	no_information	no_information	no_information	no_information	no_information	no_information	Khao Kheo Open Zoo, TH	no_information	no_information	no_information	no_information	yes	Liu et al. Curr Biol (2018) 28: 3840–3849 (SRX4071855)
ptco_2	P. t. corbetti	no_information	no_information	no_information	no_information	no_information	no_information	Nhim Vauda, Cambodia	no_information	no_information	no_information	no_information	yes	Liu et al. Curr Biol (2018) 28: 3840–3849 (SRX4071845)
ptco_3	P. t. corbetti	no_information	no_information	no_information	no_information	no_information	no_information	Nhim Vauda, Cambodia	no_information	no_information	no_information	no_information	yes	Liu et al. Curr Biol (2018) 28: 3840–3849 (SRX4071844)
ptco_4	P. t. corbetti	no_information	no_information	no_information	no_information	no_information	no_information	Phnom Tamao, Cambodia	no_information	no_information	no_information	no_information	yes	Liu et al. Curr Biol (2018) 28: 3840–3849 (SRX4071843)
ptco_5	P. t. corbetti	no_information	no_information	no_information	no_information	no_information	no_information	Huai Kha Khaeng	no_information	no_information	no_information	no_information	yes	Liu et al. Curr Biol (2018) 28: 3840–3849 (SRX4071842)
ptco_6	P. t. corbetti	no_information	no_information	no_information	no_information	no_information	no_information	Huai Kha Khaeng	no_information	no_information	no_information	no_information	yes	Liu et al. Curr Biol (2018) 28: 3840–3849 (SRX4071848)
ptja_1	P. t. jacksoni	no_information	no_information	no_information	no_information	no_information	no_information	Singapore Zoo	no_information	no_information	no_information	no_information	yes	Liu et al. Curr Biol (2018) 28: 3840–3849 (SRX4071860)
ptja_2	P. t. jacksoni	no_information	no_information	no_information	no_information	no_information	no_information	Singapore Zoo	no_information	no_information	no_information	no_information	yes	Liu et al. Curr Biol (2018) 28: 3840–3849 (SRX4071861)
ptja_3	P. t. jacksoni	no_information	no_information	no_information	no_information	no_information	no_information	Melaka Zoo, Malaysia	no_information	no_information	no_information	no_information	yes	Liu et al. Curr Biol (2018) 28: 3840–3849 (SRX4071858)
ptja_4	P. t. jacksoni	no_information	no_information	no_information	no_information	no_information	no_information	Taiping Zoo, Malaysia	no_information	no_information	no_information	no_information	yes	Liu et al. Curr Biol (2018) 28: 3840–3849 (SRX4071859)
ptja_5	P. t. jacksoni	no_information	no_information	no_information	no_information	no_information	no_information	Taiping Zoo, Malaysia	no_information	no_information	no_information	no_information	yes	Liu et al. Curr Biol (2018) 28: 3840–3849 (SRX4071856)
ptja_6	P. t. jacksoni	no_information	no_information	no_information	no_information	no_information	no_information	Negara Zoo, Malaysia	no_information	no_information	no_information	no_information	yes	Liu et al. Curr Biol (2018) 28: 3840–3849 (SRX4071857)
ptja_7	P. t. jacksoni	no_information	no_information	no_information	no_information	no_information	no_information	Negara Zoo, Malaysia	no_information	no_information	no_information	no_information	yes	Liu et al. Curr Biol (2018) 28: 3840–3849 (SRX4071854)
ptja_8	P. t. jacksoni	no_information	no_information	no_information	no_information	no_information	no_information	Songkala Zoo, TH	no_information	no_information	no_information	no_information	yes	Liu et al. Curr Biol (2018) 28: 3840–3849 (SRX4071852)
ptja_9	P. t. jacksoni	no_information	no_information	no_information	no_information	no_information	no_information	Songkala Zoo, TH	no_information	no_information	no_information	no_information	yes	Liu et al. Curr Biol (2018) 28: 3840–3849 (SRX4071853)
ptsu_1	P. t. sumatrae	no_information	no_information	no_information	no_information	no_information	no_information	Phoenix Zoo, USA	no_information	no_information	no_information	no_information	yes	Liu et al. Curr Biol (2018) 28: 3840–3849 (SRX4071868)
ptsu_2	P. t. sumatrae	no_information	no_information	no_information	no_information	no_information	no_information	Taman Safari, Indonesia	no_information	no_information	no_information	no_information	yes	Liu et al. Curr Biol (2018) 28: 3840–3849 (SRX4071871)
ptsu_3	P. t. sumatrae	no_information	no_information	no_information	no_information	no_information	no_information	Taman Safari, Indonesia	no_information	no_information	no_information	no_information	yes	Liu et al. Curr Biol (2018) 28: 3840–3849 (SRX4071864)
ptsu_4	P. t. sumatrae	no_information	no_information	no_information	no_information	no_information	no_information	Taman Safari, Indonesia	no_information	no_information	no_information	no_information	yes	Liu et al. Curr Biol (2018) 28: 3840–3849 (SRX4071865)
ptsu_5	P. t. sumatrae	no_information	no_information	no_information	no_information	no_information	no_information	Taman Safari, Indonesia	no_information	no_information	no_information	no_information	yes	Liu et al. Curr Biol (2018) 28: 3840–3849 (SRX4071866)
ptsu_6	P. t. sumatrae	no_information	no_information	no_information	no_information	no_information	no_information	Taman Safari, Indonesia	no_information	no_information	no_information	no_information	yes	Liu et al. Curr Biol (2018) 28: 3840–3849 (SRX4071867)
ptsu_7	P. t. sumatrae	no_information	no_information	no_information	no_information	no_information	no_information	Atlanta Zoo, USA	no_information	no_information	no_information	no_information	yes	Liu et al. Curr Biol (2018) 28: 3840–3849 (SRX4071862)
ptti_1	P. t. tigris	no_information	no_information	no_information	no_information	no_information	no_information	Nagarhole National Park	no_information	no_information	no_information	no_information	yes	Liu et al. Curr Biol (2018) 28: 3840–3849 (SRX4071869)
ptti_2	P. t. tigris	no_information	no_information	no_information	no_information	no_information	no_information	Nagarhole National Park	no_information	no_information	no_information	no_information	yes	Liu et al. Curr Biol (2018) 28: 3840–3849 (SRX4071870)
ptti_3	P. t. tigris	no_information	no_information	no_information	no_information	no_information	no_information	Chitwan National Park	no_information	no_information	no_information	no_information	yes	Liu et al. Curr Biol (2018) 28: 3840–3849 (SRX4071849)
