# Supplementary material for: Insights for the Captive Management of South China Tigers Based on a Large-Scale Genetic Survey
Source: Genes (Basel). 2024 Mar 24;15(4):398. doi: 10.3390/genes15040398 (PMC11049310; doi:10.3390/genes15040398)
Supplement: Supplementary file 1 [file genes-15-00398-s001.zip › Table S2.xls]

## Sheet: SCT_with_other_tiger_k=15
population	Mitochondrial_haplotype	Sample_name	Amur tiger	Indochinese tiger 1	Indochinese tiger 2	Malayan tiger	Sumatran tiger	Bengal tiger	SCT 1	SCT 2	SCT 3	SCT 4	SCT 5	SCT 6	SCT 7	SCT 8	SCT 9
1		Pti-115	0.988	0.001	0.001	0.001	0.001	0.001	0.001	0.001	0.001	0.001	0.001	0.001	0.001	0.001	0.001
1		Pti-123	0.988	0.001	0.001	0.001	0.001	0.001	0.001	0.001	0.001	0.001	0.001	0.001	0.001	0.001	0.001
1		Pti-138	0.988	0.001	0.001	0.001	0.001	0.001	0.001	0.001	0.001	0.001	0.001	0.001	0.001	0.001	0.001
1		Pti-114	0.987	0.001	0.001	0.001	0.001	0.001	0.001	0.001	0.001	0.001	0.001	0.001	0.001	0.001	0.001
1		Pti-122	0.986	0.001	0.001	0.001	0.001	0.001	0.002	0.001	0.001	0.001	0.001	0.001	0.001	0.001	0.001
1		Pti-133	0.986	0.001	0.001	0.001	0.001	0.001	0.001	0.001	0.001	0.001	0.001	0.001	0.001	0.001	0.001
1		Pti-111	0.985	0.001	0.001	0.001	0.001	0.001	0.001	0.001	0.001	0.001	0.001	0.001	0.001	0.001	0.001
1		Pti-148	0.985	0.001	0.001	0.001	0.001	0.001	0.002	0.001	0.001	0.001	0.001	0.001	0.001	0.001	0.001
1		Pti-112	0.984	0.001	0.001	0.001	0.001	0.001	0.002	0.001	0.001	0.001	0.001	0.001	0.001	0.001	0.001
1		Pti-137	0.984	0.001	0.001	0.001	0.001	0.001	0.001	0.001	0.001	0.001	0.001	0.001	0.001	0.002	0.001
1		Pti-157	0.984	0.001	0.001	0.001	0.001	0.002	0.001	0.001	0.001	0.001	0.001	0.001	0.001	0.001	0.001
1		Pti-124	0.983	0.001	0.001	0.001	0.001	0.001	0.002	0.001	0.002	0.001	0.001	0.001	0.001	0.002	0.001
1		Pti-118	0.982	0.001	0.001	0.001	0.001	0.001	0.002	0.001	0.001	0.002	0.002	0.002	0.001	0.001	0.001
1		Pti-117	0.981	0.001	0.001	0.001	0.002	0.001	0.001	0.001	0.002	0.001	0.002	0.002	0.001	0.001	0.001
1		Pti-146	0.98	0.002	0.002	0.002	0.001	0.001	0.001	0.001	0.001	0.002	0.001	0.001	0.001	0.001	0.001
1		Pti-120	0.979	0.003	0.001	0.001	0.002	0.001	0.001	0.001	0.001	0.002	0.002	0.002	0.001	0.001	0.001
1		Pti-145	0.979	0.001	0.002	0.002	0.001	0.001	0.001	0.002	0.002	0.002	0.001	0.001	0.001	0.001	0.002
1		Pti-154	0.978	0.002	0.001	0.001	0.001	0.001	0.002	0.002	0.002	0.002	0.002	0.002	0.002	0.001	0.002
1		Pti-143	0.977	0.002	0.006	0.001	0.001	0.002	0.001	0.001	0.001	0.001	0.001	0.001	0.001	0.001	0.001
1		Pti-113	0.975	0.002	0.004	0.002	0.001	0.002	0.001	0.001	0.002	0.002	0.002	0.001	0.001	0.002	0.001
1		Pti-152	0.974	0.003	0.003	0.002	0.001	0.002	0.001	0.002	0.002	0.001	0.002	0.002	0.001	0.001	0.002
1		Pti-126	0.97	0.002	0.002	0.002	0.001	0.002	0.003	0.002	0.002	0.004	0.003	0.003	0.002	0.002	0.002
1		Pti-135	0.97	0.004	0.001	0.007	0.001	0.005	0.001	0.001	0.001	0.001	0.001	0.001	0.001	0.001	0.002
1		Pti-142	0.969	0.001	0.002	0.002	0.001	0.001	0.004	0.003	0.002	0.003	0.003	0.002	0.002	0.003	0.002
1		Pti-131	0.962	0.01	0.001	0.002	0.001	0.002	0.002	0.002	0.003	0.003	0.002	0.002	0.002	0.003	0.002
1		Pti-147	0.962	0.005	0.001	0.012	0.001	0.004	0.001	0.001	0.002	0.002	0.001	0.002	0.001	0.002	0.002
1		Pti-134	0.959	0.003	0.003	0.002	0.001	0.018	0.002	0.001	0.002	0.002	0.001	0.001	0.001	0.002	0.002
1		Pti-156	0.955	0.002	0.023	0.001	0.001	0.002	0.001	0.002	0.002	0.002	0.002	0.002	0.001	0.002	0.002
1		Pti-127	0.949	0.002	0.001	0.002	0.001	0.001	0.002	0.004	0.006	0.005	0.005	0.006	0.003	0.005	0.009
1		Pti-128	0.947	0.005	0.022	0.006	0.001	0.008	0.001	0.001	0.001	0.001	0.001	0.001	0.001	0.001	0.002
1		Pti-151	0.936	0.007	0.024	0.006	0.001	0.003	0.006	0.001	0.002	0.002	0.003	0.002	0.002	0.002	0.001
1		Pti-159	0.897	0.005	0.081	0.003	0.001	0.002	0.002	0.001	0.001	0.001	0.001	0.001	0.001	0.001	0.001
1		Pti-161	0.722	0.011	0.062	0.057	0.05	0.017	0.008	0.002	0.014	0.006	0.014	0.005	0.008	0.01	0.014
1		Pti-158	0.602	0.011	0.063	0.004	0.26	0.046	0.001	0.002	0.001	0.002	0.002	0.001	0.001	0.002	0.002
2		Pti-CB22	0.002	0.976	0.006	0.001	0.001	0.002	0.001	0.001	0.002	0.001	0.001	0.001	0.001	0.002	0.002
2		Pti-291	0.004	0.966	0.009	0.003	0.001	0.005	0.001	0.001	0.001	0.001	0.001	0.001	0.001	0.002	0.001
2		Pti-CB31	0.003	0.964	0.009	0.002	0.002	0.003	0.002	0.003	0.001	0.002	0.001	0.002	0.002	0.001	0.002
2		Pti-CB15	0.002	0.946	0.032	0.002	0.002	0.004	0.002	0.001	0.002	0.001	0.001	0.001	0.001	0.002	0.002
2		Pti-CB34	0.012	0.94	0.012	0.016	0.005	0.001	0.002	0.001	0.001	0.001	0.001	0.001	0.002	0.001	0.001
2		Pti-307	0.005	0.931	0.003	0.026	0.005	0.002	0.002	0.002	0.005	0.002	0.002	0.002	0.002	0.003	0.008
2		Pti-CB32	0.003	0.93	0.029	0.005	0.007	0.003	0.005	0.003	0.002	0.002	0.002	0.002	0.003	0.002	0.003
2		Pti-CB29	0.034	0.909	0.002	0.011	0.008	0.016	0.001	0.003	0.002	0.002	0.002	0.002	0.002	0.002	0.003
2		Pti-305	0.016	0.835	0.123	0.008	0.002	0.005	0.002	0.002	0.001	0.001	0.001	0.001	0.001	0.001	0.001
2		Pti-301	0.004	0.827	0.007	0.124	0.008	0.013	0.001	0.003	0.001	0.002	0.002	0.002	0.002	0.002	0.002
2		Pti-CB36	0.004	0.817	0.003	0.121	0.018	0.006	0.004	0.002	0.006	0.003	0.004	0.003	0.003	0.004	0.003
2		Pti-290	0.005	0.804	0.139	0.018	0.011	0.002	0.002	0.003	0.003	0.002	0.001	0.001	0.002	0.002	0.003
2		Pti-306	0.003	0.799	0.002	0.054	0.005	0.104	0.002	0.004	0.005	0.005	0.003	0.003	0.003	0.005	0.004
2		Pti-315	0.013	0.718	0.002	0.188	0.056	0.006	0.002	0.002	0.002	0.002	0.002	0.002	0.002	0.002	0.002
2		Pti-250	0.001	0.717	0.03	0.213	0.005	0.02	0.002	0.001	0.001	0.002	0.001	0.002	0.001	0.001	0.002
2		Pti-296	0.003	0.687	0.003	0.006	0.278	0.007	0.001	0.002	0.002	0.001	0.002	0.001	0.001	0.002	0.002
2		Pti-297	0.01	0.638	0.003	0.004	0.32	0.003	0.002	0.003	0.002	0.002	0.003	0.003	0.002	0.003	0.002
2		Pti-292	0.003	0.619	0.002	0.101	0.001	0.008	0.011	0.007	0.007	0.154	0.006	0.013	0.046	0.008	0.014
2		Pti-CB27	0.023	0.571	0.008	0.343	0.001	0.01	0.007	0.002	0.007	0.009	0.006	0.003	0.003	0.005	0.003
2		Pti-316	0.393	0.521	0.007	0.002	0.002	0.005	0.012	0.015	0.003	0.014	0.005	0.005	0.005	0.006	0.006
2		Pti-249	0.004	0.196	0.011	0.061	0.028	0.43	0.025	0.057	0.108	0.008	0.007	0.017	0.006	0.026	0.017
2		Pti-CB14	0.001	0.003	0.96	0.001	0.002	0.002	0.009	0.003	0.003	0.003	0.003	0.002	0.002	0.004	0.002
2		Pti-CB18	0.001	0.002	0.984	0.001	0.001	0.001	0.001	0.001	0.001	0.001	0.001	0.001	0.001	0.001	0.001
2		Pti-CB24	0.002	0.002	0.98	0.001	0.002	0.001	0.001	0.001	0.002	0.002	0.002	0.001	0.002	0.001	0.001
2		Pti-CB11	0.001	0.001	0.988	0.001	0.001	0.001	0.001	0.001	0.001	0.001	0.001	0.001	0.001	0.001	0.001
2		Pti-CB13	0.001	0.001	0.986	0.001	0.001	0.001	0.001	0.001	0.001	0.001	0.001	0.001	0.001	0.001	0.001
2		Pti-CB16	0.001	0.001	0.983	0.001	0.001	0.001	0.001	0.002	0.001	0.001	0.001	0.001	0.001	0.001	0.001
2		Pti-CB23	0.001	0.001	0.986	0.001	0.001	0.001	0.001	0.001	0.001	0.001	0.001	0.001	0.001	0.001	0.001
2		Pti-CB6	0.001	0.001	0.985	0.001	0.001	0.001	0.001	0.001	0.001	0.001	0.001	0.001	0.001	0.001	0.001
2		Pti-CB7	0.001	0.001	0.985	0.001	0.001	0.001	0.001	0.001	0.001	0.001	0.001	0.001	0.001	0.001	0.001
3		Pti-108	0.002	0.002	0.001	0.984	0.001	0.002	0.001	0.001	0.001	0.001	0.001	0.001	0.001	0.001	0.001
3		Pti-254	0.002	0.001	0.001	0.984	0.001	0.001	0.001	0.001	0.001	0.001	0.001	0.001	0.001	0.001	0.001
3		Pti-273	0.001	0.002	0.003	0.983	0.001	0.002	0.001	0.001	0.001	0.001	0.001	0.001	0.001	0.001	0.001
3		Pti-210	0.001	0.002	0.001	0.982	0.001	0.002	0.001	0.001	0.001	0.001	0.001	0.001	0.001	0.001	0.001
3		Pti-267	0.002	0.001	0.001	0.982	0.001	0.001	0.002	0.001	0.001	0.001	0.001	0.001	0.001	0.001	0.001
3		Pti-255	0.002	0.002	0.001	0.98	0.001	0.001	0.001	0.002	0.001	0.001	0.001	0.002	0.001	0.001	0.002
3		Pti-303	0.009	0.001	0.001	0.978	0.001	0.002	0.001	0.001	0.001	0.001	0.001	0.001	0.001	0.001	0.001
3		Pti-272	0.002	0.003	0.004	0.977	0.001	0.002	0.001	0.001	0.001	0.001	0.001	0.001	0.001	0.001	0.002
3		Pti-253	0.004	0.004	0.001	0.976	0.001	0.002	0.001	0.001	0.001	0.001	0.001	0.001	0.001	0.001	0.001
3		Pti-269	0.002	0.003	0.002	0.976	0.001	0.003	0.004	0.001	0.001	0.002	0.001	0.001	0.001	0.001	0.001
3		Pti-270	0.001	0.002	0.003	0.976	0.001	0.002	0.003	0.001	0.001	0.002	0.001	0.001	0.002	0.001	0.001
3		Pti-163	0.001	0.003	0.005	0.972	0.001	0.002	0.004	0.002	0.001	0.002	0.002	0.001	0.002	0.001	0.001
3		Pti-211	0.004	0.002	0.005	0.97	0.001	0.002	0.002	0.001	0.002	0.002	0.002	0.002	0.002	0.002	0.002
3		Pti-247	0.004	0.003	0.002	0.97	0.001	0.002	0.002	0.002	0.002	0.002	0.002	0.002	0.002	0.002	0.002
3		Pti-265	0.001	0.002	0.003	0.963	0.002	0.004	0.004	0.003	0.002	0.004	0.002	0.003	0.004	0.002	0.002
3		Pti-266	0.001	0.013	0.001	0.958	0.001	0.001	0.004	0.002	0.001	0.005	0.003	0.004	0.001	0.002	0.002
3		Pti-271	0.002	0.016	0.002	0.957	0.004	0.004	0.002	0.003	0.001	0.001	0.001	0.001	0.002	0.002	0.002
3		Pti-262	0.001	0.011	0.002	0.947	0.001	0.025	0.001	0.001	0.001	0.002	0.001	0.001	0.001	0.002	0.001
3		Pti-264	0.004	0.006	0.004	0.925	0.002	0.003	0.006	0.002	0.006	0.01	0.008	0.006	0.008	0.005	0.006
3		Pti-268	0.005	0.043	0.036	0.864	0.002	0.031	0.003	0.002	0.001	0.003	0.002	0.002	0.002	0.002	0.002
3		Pti-304	0.007	0.03	0.073	0.853	0.005	0.006	0.006	0.001	0.003	0.005	0.003	0.001	0.003	0.002	0.001
3		Pti-263	0.016	0.038	0.002	0.851	0.008	0.002	0.003	0.051	0.002	0.002	0.003	0.014	0.002	0.004	0.002
4		Pti-186	0.001	0.001	0.001	0.001	0.987	0.001	0.001	0.001	0.001	0.001	0.001	0.001	0.001	0.001	0.001
4		Pti-184	0.001	0.002	0.001	0.001	0.984	0.003	0.001	0.001	0.001	0.001	0.001	0.001	0.001	0.001	0.001
4		Pti-170	0.001	0.001	0.001	0.001	0.983	0.001	0.001	0.001	0.001	0.001	0.001	0.001	0.001	0.001	0.001
4		Pti-174	0.001	0.002	0.001	0.001	0.983	0.002	0.001	0.001	0.001	0.001	0.001	0.001	0.001	0.001	0.001
4		Pti-216	0.001	0.002	0.001	0.001	0.979	0.002	0.002	0.002	0.001	0.002	0.002	0.002	0.002	0.001	0.001
4		Pti-150	0.001	0.002	0.002	0.002	0.977	0.001	0.003	0.002	0.001	0.002	0.001	0.002	0.002	0.002	0.001
4		Pti-209	0.004	0.001	0.001	0.003	0.976	0.001	0.002	0.002	0.001	0.002	0.001	0.001	0.001	0.001	0.001
4		Pti-175	0.002	0.002	0.001	0.001	0.973	0.001	0.002	0.002	0.003	0.001	0.002	0.002	0.002	0.003	0.002
4		Pti-171	0.002	0.001	0.002	0.002	0.971	0.001	0.001	0.002	0.002	0.003	0.003	0.003	0.002	0.002	0.004
4		Pti-181	0.001	0.002	0.001	0.003	0.971	0.002	0.001	0.002	0.002	0.003	0.002	0.002	0.002	0.002	0.002
4		Pti-172	0.001	0.011	0.007	0.004	0.959	0.003	0.002	0.002	0.002	0.002	0.002	0.002	0.002	0.002	0.001
4		Pti-185	0.001	0.002	0.001	0.001	0.958	0.002	0.02	0.002	0.001	0.002	0.001	0.002	0.002	0.003	0.001
4		Pti-183	0.003	0.002	0.001	0.005	0.948	0.017	0.003	0.004	0.003	0.002	0.003	0.003	0.004	0.002	0.003
4		Pti-099	0.013	0.004	0.003	0.002	0.94	0.004	0.013	0.003	0.002	0.003	0.003	0.003	0.002	0.005	0.002
4		Pti-178	0.017	0.002	0.001	0.014	0.932	0.003	0.002	0.003	0.006	0.004	0.002	0.003	0.002	0.005	0.003
4		Pti-206	0.056	0.003	0.004	0.004	0.922	0.003	0.001	0.001	0.001	0.001	0.001	0.001	0.001	0.001	0.001
5		Pti-105	0.001	0.003	0.001	0.001	0.003	0.983	0.001	0.001	0.001	0.001	0.001	0.001	0.001	0.001	0.001
5		Pti-104	0.004	0.002	0.004	0.003	0.001	0.972	0.002	0.001	0.002	0.001	0.001	0.001	0.001	0.002	0.002
5		Pti-102	0.005	0.008	0.001	0.005	0.002	0.966	0.002	0.002	0.001	0.001	0.001	0.001	0.001	0.001	0.001
5		Pti-103	0.006	0.03	0.004	0.027	0.024	0.898	0.001	0.001	0.001	0.001	0.001	0.001	0.001	0.001	0.001
5		Pti-165	0.003	0.119	0.051	0.108	0.004	0.704	0.001	0.001	0.001	0.001	0.001	0.001	0.001	0.001	0.002
5		Pti-090	0.001	0.102	0.002	0.161	0.008	0.689	0.003	0.001	0.009	0.002	0.006	0.003	0.002	0.004	0.006
6	COR1	#200	0.001	0.001	0.001	0.001	0.001	0.001	0.969	0.003	0.002	0.003	0.005	0.004	0.004	0.003	0.002
6	COR1	#235	0.004	0.018	0.004	0.005	0.059	0.014	0.825	0.008	0.004	0.009	0.015	0.015	0.004	0.012	0.005
6	COR1	#302	0.001	0.002	0.001	0.001	0.001	0.002	0.71	0.201	0.004	0.015	0.015	0.004	0.025	0.008	0.01
6	COR1	#300	0.001	0.001	0.002	0.001	0.001	0.001	0.634	0.324	0.002	0.005	0.003	0.013	0.003	0.003	0.004
6	COR1	#285	0.001	0.001	0.001	0.001	0.001	0.001	0.448	0.523	0.002	0.005	0.004	0.004	0.003	0.003	0.002
6	AMO1	#515	0.016	0.171	0.012	0.059	0.045	0.12	0.424	0.082	0.007	0.019	0.004	0.009	0.017	0.005	0.01
6	COR1	#294	0.001	0.001	0.001	0.001	0.001	0.001	0.001	0.981	0.002	0.002	0.002	0.003	0.002	0.002	0.002
6	COR1	#364	0.001	0.001	0.001	0.001	0.001	0.001	0.001	0.98	0.001	0.002	0.002	0.003	0.002	0.002	0.002
6	COR1	#365	0.001	0.001	0.001	0.001	0.001	0.001	0.001	0.98	0.001	0.002	0.002	0.003	0.002	0.002	0.002
6	COR1	#295	0.001	0.001	0.001	0.001	0.001	0.001	0.002	0.975	0.001	0.002	0.002	0.005	0.003	0.002	0.002
6	COR1	#377	0.001	0.001	0.001	0.001	0.001	0.001	0.002	0.975	0.001	0.003	0.003	0.003	0.004	0.002	0.002
6	COR1	#279	0.001	0.001	0.001	0.001	0.001	0.001	0.003	0.974	0.002	0.003	0.003	0.002	0.002	0.003	0.003
6	COR1	#227	0.001	0.001	0.001	0.001	0.001	0.001	0.003	0.972	0.002	0.003	0.003	0.003	0.005	0.002	0.003
6	COR1	#270	0.001	0.001	0.001	0.001	0.001	0.001	0.002	0.972	0.002	0.002	0.004	0.004	0.003	0.003	0.003
6	COR1	#267	0.001	0.001	0.001	0.001	0.001	0.001	0.002	0.966	0.002	0.003	0.005	0.004	0.004	0.003	0.003
6	COR1	#315	0.001	0.001	0.001	0.001	0.001	0.001	0.002	0.966	0.002	0.004	0.003	0.005	0.007	0.002	0.004
6	COR1	#277	0.001	0.001	0.001	0.001	0.001	0.001	0.002	0.963	0.002	0.005	0.004	0.006	0.005	0.004	0.003
6	COR1	#290	0.001	0.001	0.001	0.001	0.001	0.001	0.002	0.946	0.003	0.004	0.007	0.014	0.009	0.004	0.007
6	COR1	#226	0.001	0.001	0.001	0.001	0.001	0.001	0.002	0.945	0.004	0.004	0.004	0.008	0.007	0.003	0.017
6	COR1	#296	0.001	0.001	0.001	0.001	0.001	0.007	0.026	0.942	0.002	0.002	0.002	0.004	0.003	0.003	0.002
6	COR1	#278	0.005	0.005	0.003	0.002	0.001	0.004	0.016	0.926	0.002	0.004	0.006	0.007	0.003	0.012	0.003
6	COR1	#268	0.001	0.002	0.001	0.001	0.003	0.001	0.003	0.913	0.004	0.02	0.011	0.01	0.016	0.008	0.006
6	AMO1	#522	0.001	0.001	0.001	0.001	0.001	0.001	0.003	0.61	0.233	0.013	0.016	0.036	0.008	0.06	0.015
6	COR1	#362	0.001	0.001	0.001	0.001	0.001	0.001	0.156	0.589	0.002	0.17	0.05	0.012	0.005	0.006	0.003
6	AMO1	T2204	0.001	0.001	0.001	0.001	0.001	0.001	0.006	0.54	0.007	0.016	0.145	0.053	0.208	0.013	0.006
6	AMO1	#738	0.001	0.001	0.001	0.001	0.001	0.001	0.002	0.454	0.004	0.01	0.199	0.026	0.291	0.003	0.005
6	AMO1	#394	0.001	0.001	0.001	0.001	0.001	0.001	0.003	0.429	0.011	0.035	0.011	0.014	0.052	0.006	0.432
6	AMO1	#521	0.016	0.004	0.002	0.004	0.001	0.008	0.003	0.377	0.277	0.007	0.019	0.167	0.024	0.037	0.056
6	AMO1	#832	0.001	0.001	0.001	0.001	0.001	0.001	0.003	0.345	0.002	0.006	0.584	0.028	0.021	0.003	0.003
6	AMO1	#511	0.001	0.002	0.001	0.005	0.019	0.001	0.007	0.258	0.002	0.008	0.523	0.124	0.044	0.002	0.004
6	AMO1	#575	0.001	0.001	0.001	0.001	0.001	0.001	0.003	0.224	0.003	0.015	0.632	0.09	0.021	0.003	0.005
6	AMO1	#393	0.001	0.001	0.001	0.001	0.001	0.001	0.004	0.216	0.003	0.043	0.01	0.012	0.122	0.006	0.578
6	AMO1	#496	0.001	0.002	0.002	0.003	0.002	0.001	0.004	0.213	0.024	0.236	0.008	0.266	0.009	0.208	0.021
6	AMO1	#645	0.001	0.001	0.001	0.001	0.001	0.001	0.006	0.204	0.002	0.147	0.076	0.543	0.007	0.006	0.004
6	AMO1	#444	0.001	0.001	0.001	0.001	0.001	0.001	0.003	0.002	0.969	0.003	0.004	0.003	0.003	0.004	0.004
6	AMO1	#334	0.001	0.001	0.001	0.001	0.001	0.001	0.001	0.002	0.968	0.002	0.003	0.002	0.003	0.004	0.01
6	AMO1	#608	0.001	0.001	0.001	0.001	0.001	0.001	0.002	0.004	0.955	0.003	0.003	0.004	0.004	0.004	0.013
6	AMO1	#585	0.001	0.001	0.001	0.001	0.001	0.001	0.002	0.006	0.948	0.003	0.007	0.005	0.009	0.005	0.011
6	AMO1	#333	0.001	0.001	0.001	0.001	0.001	0.002	0.001	0.003	0.946	0.002	0.003	0.002	0.003	0.005	0.028
6	AMO1	#390	0.001	0.001	0.001	0.001	0.001	0.001	0.002	0.004	0.935	0.006	0.004	0.01	0.006	0.007	0.019
6	AMO1	#883	0.001	0.002	0.002	0.001	0.001	0.001	0.005	0.003	0.932	0.005	0.006	0.007	0.005	0.02	0.007
6	AMO1	#450	0.001	0.001	0.001	0.001	0.001	0.001	0.001	0.002	0.929	0.002	0.002	0.003	0.004	0.005	0.046
6	AMO1	#412	0.006	0.004	0.011	0.006	0.002	0.003	0.002	0.003	0.926	0.004	0.006	0.005	0.006	0.011	0.006
6	AMO1	#421	0.001	0.001	0.001	0.001	0.001	0.001	0.006	0.006	0.917	0.007	0.014	0.018	0.004	0.019	0.004
6	AMO1	#413	0.001	0.001	0.001	0.001	0.001	0.001	0.005	0.006	0.917	0.005	0.012	0.017	0.003	0.026	0.003
6	AMO1	#882	0.001	0.001	0.001	0.002	0.001	0.001	0.006	0.004	0.899	0.01	0.009	0.012	0.013	0.034	0.006
6	AMO1	#884	0.001	0.001	0.001	0.001	0.001	0.001	0.004	0.004	0.897	0.009	0.017	0.016	0.012	0.024	0.01
6	AMO1	#500	0.001	0.001	0.001	0.001	0.001	0.001	0.001	0.002	0.897	0.003	0.005	0.004	0.013	0.003	0.065
6	AMO1	#396	0.001	0.001	0.001	0.001	0.001	0.001	0.035	0.002	0.895	0.005	0.035	0.007	0.009	0.005	0.002
6	AMO1	#694	0.001	0.002	0.002	0.002	0.001	0.001	0.005	0.004	0.891	0.015	0.008	0.002	0.017	0.007	0.041
6	AMO1	#591	0.001	0.002	0.001	0.001	0.001	0.001	0.007	0.004	0.886	0.009	0.008	0.009	0.007	0.057	0.004
6	AMO1	#685	0.001	0.001	0.001	0.001	0.001	0.001	0.001	0.012	0.873	0.012	0.01	0.007	0.011	0.014	0.053
6	AMO1	#686	0.001	0.001	0.001	0.001	0.001	0.001	0.001	0.002	0.87	0.002	0.004	0.007	0.003	0.09	0.014
6	AMO1	#299	0.001	0.001	0.001	0.001	0.001	0.001	0.001	0.003	0.864	0.005	0.009	0.012	0.008	0.048	0.044
6	AMO1	#586	0.001	0.001	0.001	0.001	0.001	0.001	0.002	0.022	0.822	0.009	0.004	0.02	0.012	0.005	0.097
6	AMO1	#470	0.001	0.002	0.001	0.001	0.001	0.001	0.003	0.005	0.821	0.006	0.011	0.016	0.009	0.004	0.116
6	AMO1	#791	0.002	0.001	0.023	0.002	0.001	0.002	0.012	0.003	0.8	0.005	0.099	0.014	0.009	0.007	0.021
6	AMO1	#748	0.001	0.001	0.001	0.001	0.001	0.001	0.004	0.008	0.797	0.017	0.027	0.026	0.016	0.078	0.021
6	AMO1	#410	0.002	0.005	0.001	0.006	0.001	0.004	0.001	0.013	0.795	0.005	0.004	0.006	0.003	0.012	0.141
6	AMO1	#514	0.008	0.003	0.001	0.001	0.012	0.002	0.002	0.004	0.787	0.008	0.015	0.019	0.008	0.044	0.085
6	AMO1	#559	0.001	0.001	0.001	0.001	0.001	0.001	0.002	0.005	0.771	0.015	0.036	0.015	0.047	0.018	0.083
6	AMO1	#569	0.001	0.001	0.001	0.001	0.001	0.001	0.002	0.003	0.749	0.012	0.077	0.023	0.029	0.069	0.03
6	AMO1	#590	0.001	0.001	0.001	0.001	0.001	0.001	0.011	0.002	0.7	0.003	0.005	0.004	0.003	0.256	0.008
6	AMO1	#612	0.003	0.001	0.002	0.002	0.001	0.001	0.166	0.003	0.656	0.014	0.011	0.003	0.006	0.125	0.004
6	AMO1	#877	0.003	0.002	0.002	0.002	0.001	0.002	0.209	0.003	0.654	0.013	0.02	0.009	0.02	0.041	0.021
6	AMO1	#398	0.001	0.001	0.001	0.001	0.001	0.001	0.098	0.009	0.645	0.017	0.151	0.032	0.02	0.007	0.015
6	AMO1	#613	0.002	0.001	0.002	0.002	0.001	0.001	0.158	0.003	0.643	0.016	0.009	0.003	0.007	0.147	0.005
6	AMO1	#876	0.002	0.002	0.002	0.002	0.001	0.001	0.022	0.006	0.63	0.009	0.033	0.012	0.016	0.187	0.071
6	AMO1	#443	0.001	0.001	0.001	0.001	0.001	0.011	0.042	0.023	0.621	0.021	0.012	0.008	0.009	0.236	0.01
6	AMO1	#518	0.002	0.002	0.002	0.002	0.001	0.001	0.047	0.005	0.616	0.005	0.279	0.008	0.012	0.015	0.003
6	AMO1	#571	0.001	0.001	0.001	0.001	0.001	0.001	0.009	0.004	0.577	0.006	0.348	0.016	0.007	0.011	0.016
6	AMO1	#611	0.001	0.001	0.003	0.001	0.002	0.002	0.114	0.004	0.564	0.033	0.121	0.014	0.008	0.128	0.004
6	AMO1	#720	0.001	0.001	0.002	0.001	0.001	0.001	0.017	0.008	0.538	0.015	0.089	0.006	0.247	0.062	0.01
6	AMO1	#291	0.002	0.003	0.001	0.002	0.002	0.002	0.001	0.007	0.527	0.002	0.002	0.003	0.003	0.011	0.432
6	AMO1	#397	0.001	0.001	0.001	0.001	0.001	0.001	0.001	0.034	0.497	0.006	0.003	0.013	0.009	0.004	0.427
6	AMO1	#602	0.001	0.002	0.001	0.002	0.001	0.001	0.003	0.096	0.49	0.014	0.05	0.008	0.014	0.147	0.17
6	AMO1	#558	0.001	0.001	0.001	0.001	0.001	0.001	0.002	0.046	0.487	0.011	0.009	0.225	0.032	0.014	0.169
6	AMO1	#392	0.001	0.001	0.001	0.001	0.001	0.001	0.001	0.008	0.466	0.002	0.002	0.008	0.004	0.012	0.492
6	AMO1	#523	0.004	0.002	0.002	0.003	0.002	0.001	0.048	0.153	0.465	0.035	0.117	0.014	0.024	0.117	0.014
6	AMO1	#689	0.001	0.001	0.002	0.001	0.001	0.001	0.003	0.002	0.45	0.009	0.025	0.457	0.011	0.02	0.014
6	AMO1	#348	0.001	0.001	0.001	0.001	0.001	0.001	0.023	0.009	0.42	0.012	0.349	0.088	0.012	0.077	0.004
6	AMO1	#786	0.001	0.001	0.001	0.001	0.001	0.001	0.002	0.004	0.416	0.012	0.167	0.102	0.036	0.02	0.235
6	AMO1	#680	0.002	0.001	0.001	0.001	0.001	0.001	0.008	0.017	0.355	0.495	0.028	0.007	0.007	0.055	0.019
6	AMO1	#546	0.001	0.002	0.001	0.001	0.001	0.001	0.01	0.042	0.353	0.013	0.091	0.02	0.018	0.4	0.045
6	AMO1	#822	0.001	0.001	0.001	0.001	0.001	0.001	0.003	0.029	0.353	0.022	0.039	0.34	0.068	0.008	0.132
6	AMO1	#894	0.001	0.001	0.001	0.001	0.001	0.001	0.004	0.003	0.333	0.171	0.054	0.014	0.033	0.367	0.017
6	AMO1	#379	0.002	0.002	0.002	0.001	0.002	0.004	0.036	0.1	0.313	0.02	0.012	0.012	0.012	0.417	0.066
6	AMO1	#519	0.001	0.009	0.003	0.001	0.007	0.01	0.228	0.019	0.308	0.017	0.147	0.02	0.04	0.025	0.165
6	AMO1	#572	0.001	0.002	0.003	0.002	0.002	0.001	0.066	0.005	0.305	0.011	0.495	0.006	0.033	0.06	0.008
6	AMO1	#264	0.001	0.001	0.002	0.001	0.001	0.001	0.001	0.003	0.301	0.003	0.003	0.002	0.004	0.008	0.668
6	AMO1	#704	0.001	0.002	0.002	0.001	0.002	0.005	0.031	0.004	0.29	0.005	0.014	0.002	0.015	0.62	0.007
6	AMO1	#858	0.002	0.001	0.001	0.001	0.001	0.001	0.018	0.057	0.289	0.216	0.152	0.132	0.034	0.012	0.082
6	AMO1	#570	0.001	0.005	0.004	0.01	0.004	0.002	0.002	0.011	0.264	0.008	0.004	0.532	0.006	0.024	0.124
6	AMO1	T2209	0.001	0.001	0.001	0.001	0.001	0.001	0.005	0.006	0.264	0.012	0.107	0.472	0.008	0.06	0.06
6	AMO1	#691	0.001	0.001	0.001	0.001	0.001	0.001	0.009	0.029	0.26	0.022	0.046	0.127	0.005	0.491	0.005
6	AMO1	#512	0.001	0.002	0.001	0.001	0.002	0.001	0.004	0.019	0.246	0.008	0.01	0.008	0.009	0.017	0.671
6	AMO1	#298	0.001	0.001	0.001	0.001	0.001	0.001	0.001	0.005	0.234	0.002	0.002	0.002	0.003	0.006	0.738
6	AMO1	#617	0.002	0.002	0.002	0.001	0.001	0.001	0.024	0.004	0.209	0.01	0.025	0.007	0.015	0.684	0.012
6	COR1	#630	0.001	0.001	0.001	0.001	0.001	0.001	0.003	0.002	0.003	0.965	0.006	0.003	0.007	0.003	0.004
6	COR1	#616	0.001	0.001	0.001	0.001	0.001	0.001	0.002	0.002	0.004	0.957	0.011	0.003	0.009	0.003	0.004
6	COR1	#615	0.001	0.004	0.001	0.002	0.001	0.001	0.003	0.002	0.004	0.956	0.007	0.003	0.008	0.003	0.004
6	COR1	#676	0.001	0.001	0.001	0.001	0.001	0.001	0.006	0.008	0.002	0.956	0.004	0.006	0.006	0.003	0.003
6	COR1	#677	0.002	0.01	0.001	0.001	0.001	0.003	0.007	0.005	0.003	0.945	0.005	0.004	0.004	0.005	0.004
6	COR1	#731	0.001	0.001	0.001	0.001	0.001	0.001	0.004	0.005	0.003	0.944	0.004	0.012	0.011	0.003	0.006
6	COR1	#678	0.001	0.001	0.001	0.001	0.001	0.001	0.002	0.004	0.003	0.944	0.003	0.013	0.01	0.003	0.012
6	COR1	#852	0.001	0.001	0.001	0.001	0.001	0.001	0.011	0.004	0.003	0.935	0.015	0.006	0.011	0.004	0.003
6	COR1	T2218	0.001	0.001	0.001	0.001	0.001	0.001	0.006	0.019	0.004	0.899	0.013	0.03	0.003	0.016	0.004
6	COR1	#818	0.001	0.002	0.001	0.001	0.001	0.001	0.022	0.025	0.002	0.885	0.015	0.024	0.011	0.005	0.003
6	COR1	#823	0.001	0.001	0.001	0.001	0.001	0.001	0.002	0.003	0.029	0.705	0.131	0.006	0.068	0.02	0.029
6	AMO1	#675	0.001	0.001	0.001	0.001	0.001	0.002	0.014	0.034	0.005	0.661	0.125	0.108	0.032	0.011	0.003
6	COR1	#851	0.001	0.001	0.002	0.001	0.001	0.001	0.002	0.006	0.103	0.568	0.025	0.015	0.06	0.007	0.206
6	AMO1	#713	0.001	0.001	0.001	0.001	0.001	0.001	0.004	0.024	0.113	0.545	0.023	0.158	0.009	0.097	0.021
6	AMO1	#544	0.026	0.015	0.007	0.005	0.002	0.024	0.014	0.031	0.029	0.465	0.054	0.164	0.029	0.126	0.009
6	AMO1	#778	0.002	0.001	0.002	0.001	0.002	0.001	0.029	0.027	0.006	0.419	0.151	0.286	0.021	0.047	0.006
6	AMO1	T2221	0.001	0.002	0.001	0.001	0.001	0.002	0.006	0.051	0.009	0.415	0.017	0.023	0.063	0.007	0.4
6	COR1	#824	0.003	0.001	0.002	0.001	0.001	0.001	0.004	0.004	0.01	0.399	0.084	0.04	0.432	0.012	0.006
6	COR1	#850	0.001	0.001	0.001	0.001	0.001	0.001	0.01	0.005	0.013	0.309	0.005	0.046	0.007	0.008	0.59
6	COR1	#849	0.001	0.001	0.001	0.001	0.001	0.001	0.005	0.003	0.007	0.282	0.006	0.127	0.005	0.006	0.552
6	AMO1	#814	0.005	0.003	0.002	0.011	0.002	0.004	0.038	0.115	0.032	0.263	0.106	0.093	0.293	0.025	0.008
6	COR1	#531	0.001	0.002	0.002	0.002	0.001	0.001	0.007	0.075	0.013	0.212	0.006	0.007	0.603	0.021	0.047
6	AMO1	#610	0.001	0.001	0.001	0.001	0.001	0.001	0.005	0.003	0.002	0.004	0.966	0.007	0.002	0.003	0.002
6	AMO1	#554	0.001	0.001	0.001	0.001	0.001	0.001	0.002	0.004	0.003	0.004	0.964	0.007	0.006	0.003	0.003
6	AMO1	#844	0.001	0.001	0.001	0.001	0.001	0.001	0.002	0.004	0.003	0.003	0.962	0.012	0.003	0.004	0.003
6	AMO1	#652	0.001	0.001	0.001	0.001	0.001	0.001	0.004	0.002	0.004	0.005	0.961	0.007	0.003	0.007	0.002
6	AMO1	#436	0.001	0.001	0.001	0.001	0.001	0.001	0.003	0.004	0.002	0.004	0.961	0.003	0.013	0.002	0.002
6	AMO1	#620	0.001	0.001	0.001	0.001	0.001	0.001	0.005	0.002	0.005	0.006	0.957	0.007	0.003	0.007	0.002
6	AMO1	#469	0.001	0.001	0.001	0.001	0.001	0.001	0.006	0.004	0.003	0.011	0.956	0.005	0.006	0.004	0.002
6	AMO1	#899	0.001	0.001	0.001	0.001	0.001	0.001	0.002	0.004	0.004	0.005	0.956	0.012	0.005	0.004	0.003
6	AMO1	#834	0.001	0.001	0.001	0.001	0.001	0.001	0.003	0.007	0.002	0.005	0.954	0.006	0.011	0.003	0.002
6	AMO1	#435	0.001	0.001	0.002	0.001	0.001	0.001	0.01	0.003	0.004	0.009	0.95	0.004	0.007	0.004	0.003
6	AMO1	#582	0.001	0.001	0.001	0.001	0.001	0.001	0.004	0.004	0.004	0.006	0.945	0.006	0.007	0.015	0.003
6	AMO1	#653	0.002	0.001	0.002	0.001	0.001	0.001	0.007	0.004	0.006	0.004	0.944	0.008	0.004	0.012	0.004
6	AMO1	#457	0.001	0.001	0.001	0.001	0.001	0.001	0.007	0.003	0.002	0.012	0.942	0.017	0.005	0.005	0.002
6	AMO1	#583	0.001	0.001	0.001	0.001	0.001	0.001	0.003	0.005	0.003	0.007	0.942	0.02	0.004	0.009	0.003
6	AMO1	#584	0.001	0.001	0.001	0.001	0.001	0.001	0.004	0.003	0.003	0.007	0.942	0.023	0.004	0.006	0.003
6	AMO1	#468	0.001	0.002	0.001	0.001	0.002	0.002	0.006	0.026	0.002	0.006	0.934	0.003	0.007	0.003	0.003
6	AMO1	#380	0.001	0.001	0.001	0.001	0.002	0.002	0.004	0.008	0.003	0.013	0.931	0.008	0.004	0.014	0.006
6	AMO1	#381	0.002	0.002	0.002	0.001	0.001	0.002	0.005	0.008	0.01	0.005	0.928	0.009	0.003	0.012	0.013
6	AMO1	T2205	0.001	0.001	0.001	0.001	0.001	0.001	0.002	0.008	0.01	0.005	0.927	0.01	0.019	0.009	0.005
6	AMO1	#605	0.001	0.001	0.001	0.001	0.001	0.001	0.002	0.009	0.002	0.005	0.919	0.045	0.007	0.004	0.002
6	AMO1	#831	0.001	0.001	0.002	0.001	0.002	0.001	0.015	0.014	0.002	0.004	0.908	0.021	0.022	0.004	0.002
6	AMO1	#467	0.002	0.001	0.002	0.001	0.001	0.001	0.01	0.002	0.008	0.029	0.855	0.038	0.003	0.044	0.004
6	AMO1	#784	0.002	0.002	0.001	0.001	0.001	0.001	0.002	0.003	0.024	0.009	0.836	0.018	0.07	0.009	0.02
6	AMO1	T2201	0.001	0.002	0.002	0.002	0.001	0.001	0.005	0.003	0.017	0.018	0.831	0.019	0.07	0.014	0.016
6	AMO1	#860	0.001	0.002	0.001	0.002	0.001	0.001	0.021	0.004	0.036	0.013	0.818	0.008	0.068	0.016	0.008
6	AMO1	#735	0.001	0.001	0.001	0.001	0.001	0.001	0.003	0.008	0.023	0.005	0.817	0.009	0.105	0.012	0.012
6	AMO1	#650	0.001	0.001	0.001	0.001	0.001	0.001	0.002	0.072	0.003	0.01	0.806	0.058	0.032	0.004	0.009
6	AMO1	#813	0.001	0.001	0.001	0.001	0.001	0.001	0.03	0.003	0.016	0.012	0.801	0.019	0.004	0.104	0.003
6	AMO1	#842	0.001	0.001	0.001	0.001	0.001	0.001	0.002	0.006	0.028	0.005	0.8	0.091	0.008	0.043	0.011
6	AMO1	#861	0.001	0.002	0.001	0.001	0.001	0.001	0.002	0.002	0.106	0.007	0.791	0.007	0.016	0.018	0.044
6	AMO1	T2202	0.001	0.002	0.002	0.003	0.001	0.002	0.015	0.002	0.068	0.01	0.787	0.029	0.033	0.015	0.031
6	AMO1	#895	0.001	0.001	0.001	0.001	0.001	0.001	0.003	0.002	0.009	0.004	0.787	0.018	0.003	0.165	0.003
6	AMO1	#826	0.001	0.002	0.002	0.001	0.001	0.001	0.004	0.004	0.009	0.011	0.781	0.011	0.125	0.02	0.027
6	AMO1	#859	0.001	0.002	0.001	0.002	0.001	0.002	0.006	0.002	0.021	0.006	0.775	0.006	0.161	0.003	0.011
6	AMO1	#846	0.001	0.001	0.001	0.001	0.001	0.001	0.002	0.003	0.061	0.018	0.751	0.053	0.05	0.033	0.023
6	AMO1	#783	0.002	0.001	0.001	0.001	0.001	0.001	0.002	0.011	0.012	0.014	0.748	0.012	0.031	0.009	0.153
6	AMO1	#739	0.001	0.001	0.001	0.001	0.001	0.001	0.004	0.011	0.005	0.035	0.743	0.04	0.124	0.025	0.005
6	AMO1	#606	0.001	0.001	0.001	0.001	0.001	0.001	0.019	0.009	0.002	0.013	0.738	0.06	0.144	0.005	0.003
6	AMO1	#870	0.002	0.001	0.002	0.001	0.001	0.001	0.005	0.005	0.097	0.013	0.726	0.015	0.009	0.116	0.004
6	AMO1	T2210	0.001	0.002	0.001	0.001	0.005	0.001	0.002	0.004	0.023	0.005	0.718	0.082	0.008	0.137	0.01
6	AMO1	#619	0.001	0.001	0.001	0.001	0.001	0.001	0.004	0.004	0.003	0.01	0.714	0.242	0.005	0.011	0.003
6	AMO1	#809	0.001	0.001	0.001	0.001	0.001	0.001	0.005	0.012	0.009	0.118	0.697	0.034	0.069	0.046	0.005
6	AMO1	#811	0.001	0.002	0.001	0.001	0.001	0.001	0.005	0.03	0.068	0.068	0.667	0.04	0.072	0.01	0.032
6	AMO1	#545	0.001	0.002	0.001	0.001	0.001	0.001	0.008	0.003	0.195	0.022	0.648	0.006	0.05	0.047	0.012
6	AMO1	T2208	0.001	0.003	0.002	0.001	0.013	0.001	0.004	0.006	0.015	0.016	0.61	0.053	0.009	0.26	0.008
6	AMO1	#740	0.001	0.001	0.001	0.001	0.001	0.001	0.005	0.024	0.01	0.011	0.563	0.065	0.241	0.068	0.006
6	AMO1	#827	0.001	0.001	0.002	0.001	0.002	0.001	0.001	0.011	0.022	0.004	0.555	0.107	0.078	0.012	0.201
6	AMO1	#785	0.001	0.001	0.001	0.001	0.001	0.001	0.003	0.016	0.014	0.074	0.535	0.02	0.164	0.03	0.138
6	AMO1	#845	0.001	0.001	0.001	0.001	0.001	0.001	0.002	0.004	0.042	0.083	0.529	0.149	0.127	0.013	0.046
6	COR1	#742	0.001	0.002	0.002	0.002	0.001	0.001	0.009	0.006	0.005	0.032	0.526	0.005	0.376	0.004	0.028
6	AMO1	#848	0.001	0.001	0.001	0.001	0.001	0.001	0.002	0.003	0.051	0.01	0.503	0.283	0.035	0.009	0.1
6	AMO1	T2206	0.001	0.001	0.001	0.001	0.001	0.001	0.002	0.009	0.015	0.007	0.484	0.117	0.339	0.014	0.007
6	AMO1	#857	0.006	0.002	0.001	0.007	0.001	0.004	0.015	0.071	0.019	0.106	0.426	0.229	0.072	0.007	0.034
6	AMO1	#770	0.001	0.001	0.001	0.001	0.002	0.001	0.009	0.008	0.003	0.005	0.415	0.102	0.445	0.003	0.002
6	AMO1	#712	0.003	0.001	0.002	0.001	0.002	0.001	0.013	0.007	0.08	0.059	0.412	0.295	0.008	0.099	0.017
6	AMO1	#687	0.001	0.001	0.001	0.001	0.001	0.001	0.002	0.003	0.051	0.04	0.372	0.361	0.081	0.011	0.073
6	AMO1	#741	0.001	0.001	0.001	0.001	0.002	0.001	0.001	0.022	0.011	0.007	0.355	0.043	0.527	0.007	0.019
6	AMO1	#690	0.001	0.001	0.001	0.001	0.002	0.002	0.005	0.018	0.175	0.005	0.355	0.149	0.009	0.266	0.009
6	AMO1	#830	0.001	0.001	0.001	0.001	0.001	0.001	0.017	0.004	0.014	0.006	0.346	0.053	0.006	0.545	0.005
6	AMO1	#792	0.002	0.002	0.001	0.001	0.001	0.001	0.004	0.011	0.014	0.01	0.342	0.168	0.198	0.235	0.011
6	AMO1	#679	0.001	0.001	0.001	0.001	0.002	0.001	0.004	0.013	0.131	0.1	0.339	0.192	0.015	0.156	0.042
6	AMO1	#793	0.001	0.002	0.001	0.002	0.001	0.001	0.003	0.01	0.012	0.005	0.322	0.268	0.328	0.013	0.03
6	AMO1	#847	0.001	0.001	0.001	0.001	0.001	0.001	0.004	0.004	0.021	0.016	0.317	0.359	0.234	0.014	0.023
6	AMO1	#721	0.001	0.001	0.001	0.002	0.001	0.001	0.009	0.004	0.124	0.009	0.298	0.029	0.026	0.178	0.316
6	AMO1	#833	0.001	0.001	0.001	0.001	0.001	0.001	0.002	0.141	0.004	0.016	0.282	0.363	0.173	0.005	0.009
6	AMO1	T2222	0.001	0.001	0.001	0.002	0.001	0.001	0.004	0.008	0.161	0.015	0.245	0.107	0.255	0.04	0.155
6	AMO1	#782	0.001	0.001	0.001	0.001	0.001	0.001	0.003	0.005	0.088	0.025	0.222	0.402	0.183	0.024	0.043
6	AMO1	#564	0.001	0.001	0.001	0.001	0.001	0.001	0.003	0.006	0.002	0.007	0.006	0.961	0.004	0.004	0.002
6	AMO1	#907	0.001	0.001	0.001	0.001	0.001	0.001	0.002	0.007	0.003	0.005	0.005	0.961	0.003	0.004	0.005
6	AMO1	#732	0.001	0.001	0.001	0.001	0.001	0.001	0.002	0.003	0.005	0.007	0.004	0.956	0.005	0.004	0.009
6	AMO1	#565	0.001	0.001	0.001	0.001	0.001	0.001	0.003	0.01	0.003	0.006	0.01	0.954	0.004	0.004	0.003
6	AMO1	#733	0.002	0.001	0.001	0.001	0.001	0.001	0.002	0.003	0.006	0.006	0.005	0.954	0.004	0.007	0.007
6	AMO1	#587	0.001	0.001	0.001	0.001	0.001	0.001	0.002	0.004	0.003	0.008	0.02	0.943	0.007	0.005	0.003
6	AMO1	#800	0.001	0.001	0.001	0.001	0.001	0.001	0.003	0.005	0.009	0.004	0.021	0.931	0.006	0.007	0.007
6	AMO1	#798	0.001	0.001	0.001	0.001	0.001	0.001	0.001	0.003	0.006	0.005	0.004	0.927	0.005	0.003	0.038
6	AMO1	#540	0.001	0.001	0.001	0.001	0.001	0.001	0.004	0.023	0.002	0.004	0.025	0.925	0.005	0.004	0.002
6	AMO1	#819	0.001	0.001	0.001	0.001	0.001	0.001	0.003	0.021	0.002	0.012	0.023	0.917	0.004	0.009	0.003
6	AMO1	#538	0.001	0.002	0.001	0.004	0.009	0.001	0.008	0.024	0.003	0.009	0.018	0.906	0.007	0.005	0.003
6	AMO1	#734	0.002	0.002	0.001	0.002	0.001	0.001	0.003	0.004	0.021	0.007	0.014	0.896	0.011	0.004	0.032
6	AMO1	#801	0.001	0.002	0.001	0.001	0.001	0.001	0.002	0.054	0.006	0.003	0.004	0.887	0.014	0.003	0.02
6	AMO1	#638	0.001	0.001	0.001	0.001	0.001	0.001	0.005	0.002	0.003	0.039	0.054	0.876	0.007	0.004	0.003
6	AMO1	#563	0.001	0.001	0.001	0.001	0.001	0.001	0.004	0.032	0.003	0.021	0.043	0.867	0.006	0.01	0.007
6	AMO1	#639	0.001	0.001	0.001	0.001	0.001	0.001	0.008	0.003	0.003	0.005	0.098	0.863	0.005	0.007	0.002
6	AMO1	#805	0.001	0.001	0.001	0.001	0.001	0.001	0.002	0.012	0.018	0.012	0.02	0.863	0.02	0.017	0.032
6	AMO1	#437	0.001	0.001	0.001	0.001	0.001	0.001	0.009	0.047	0.003	0.023	0.027	0.858	0.023	0.003	0.003
6	AMO1	#539	0.001	0.001	0.001	0.001	0.001	0.001	0.005	0.07	0.002	0.005	0.06	0.839	0.006	0.004	0.002
6	AMO1	#566	0.004	0.002	0.001	0.005	0.001	0.002	0.014	0.043	0.003	0.06	0.025	0.82	0.011	0.006	0.003
6	AMO1	#799	0.001	0.001	0.001	0.001	0.001	0.001	0.002	0.005	0.073	0.005	0.006	0.784	0.003	0.111	0.004
6	AMO1	#855	0.001	0.002	0.002	0.002	0.001	0.001	0.003	0.029	0.02	0.013	0.007	0.769	0.103	0.008	0.04
6	AMO1	#711	0.001	0.001	0.001	0.001	0.001	0.001	0.037	0.011	0.003	0.036	0.134	0.736	0.016	0.018	0.004
6	COR1	#440	0.001	0.001	0.001	0.001	0.001	0.001	0.006	0.005	0.003	0.011	0.177	0.719	0.003	0.067	0.003
6	AMO1	#820	0.001	0.002	0.002	0.001	0.001	0.001	0.002	0.007	0.051	0.003	0.006	0.693	0.032	0.027	0.171
6	AMO1	#747	0.002	0.001	0.001	0.002	0.001	0.001	0.002	0.019	0.011	0.007	0.005	0.628	0.02	0.003	0.297
6	AMO1	T2223	0.001	0.002	0.001	0.001	0.001	0.001	0.004	0.012	0.015	0.011	0.018	0.614	0.093	0.026	0.199
6	AMO1	#674	0.001	0.001	0.001	0.001	0.001	0.001	0.007	0.152	0.002	0.1	0.119	0.573	0.033	0.004	0.004
6	AMO1	#688	0.002	0.002	0.002	0.002	0.001	0.001	0.003	0.003	0.175	0.009	0.028	0.56	0.036	0.149	0.026
6	AMO1	#829	0.002	0.001	0.001	0.001	0.002	0.001	0.005	0.08	0.08	0.006	0.034	0.557	0.005	0.216	0.008
6	AMO1	#771	0.001	0.001	0.001	0.001	0.001	0.001	0.006	0.127	0.002	0.032	0.075	0.449	0.29	0.01	0.004
6	AMO1	#745	0.003	0.001	0.001	0.001	0.001	0.001	0.003	0.008	0.03	0.02	0.158	0.417	0.126	0.006	0.226
6	AMO1	#821	0.001	0.001	0.001	0.001	0.001	0.001	0.002	0.003	0.174	0.005	0.127	0.41	0.009	0.067	0.196
6	AMO1	#707	0.001	0.001	0.001	0.001	0.001	0.001	0.002	0.039	0.163	0.006	0.057	0.395	0.031	0.01	0.291
6	AMO1	#812	0.001	0.002	0.003	0.002	0.002	0.001	0.027	0.104	0.048	0.03	0.137	0.359	0.035	0.232	0.016
6	AMO1	#706	0.011	0.005	0.001	0.012	0.002	0.002	0.005	0.006	0.178	0.014	0.084	0.264	0.035	0.371	0.011
6	AMO1	#682	0.001	0.001	0.001	0.001	0.001	0.001	0.001	0.002	0.002	0.003	0.003	0.002	0.976	0.002	0.003
6	AMO1	#683	0.001	0.001	0.001	0.001	0.001	0.001	0.002	0.003	0.004	0.003	0.004	0.003	0.969	0.003	0.004
6	AMO1	#623	0.001	0.001	0.001	0.001	0.001	0.001	0.003	0.003	0.004	0.004	0.009	0.002	0.965	0.002	0.003
6	AMO1	#729	0.001	0.001	0.001	0.001	0.001	0.001	0.003	0.002	0.005	0.004	0.006	0.003	0.964	0.003	0.005
6	AMO1	#864	0.001	0.001	0.001	0.001	0.001	0.001	0.002	0.002	0.006	0.003	0.004	0.003	0.963	0.002	0.009
6	AMO1	#662	0.001	0.001	0.001	0.001	0.001	0.001	0.002	0.003	0.005	0.004	0.004	0.002	0.963	0.005	0.005
6	AMO1	#727	0.001	0.001	0.001	0.001	0.001	0.001	0.002	0.004	0.003	0.005	0.008	0.005	0.959	0.006	0.003
6	AMO1	#684	0.001	0.001	0.001	0.001	0.001	0.001	0.001	0.009	0.002	0.006	0.004	0.008	0.955	0.002	0.008
6	AMO1	#663	0.001	0.001	0.001	0.001	0.001	0.001	0.002	0.002	0.008	0.003	0.009	0.004	0.955	0.004	0.008
6	AMO1	#627	0.001	0.001	0.001	0.001	0.001	0.001	0.002	0.008	0.003	0.009	0.004	0.006	0.951	0.002	0.009
6	AMO1	#728	0.001	0.001	0.001	0.001	0.001	0.001	0.001	0.004	0.005	0.003	0.003	0.008	0.95	0.002	0.017
6	AMO1	#722	0.001	0.001	0.001	0.001	0.001	0.001	0.004	0.016	0.002	0.006	0.004	0.004	0.95	0.002	0.005
6	AMO1	#661	0.001	0.001	0.001	0.001	0.001	0.001	0.001	0.006	0.003	0.009	0.006	0.011	0.949	0.003	0.007
6	AMO1	#556	0.001	0.001	0.001	0.001	0.001	0.001	0.003	0.018	0.002	0.004	0.006	0.01	0.948	0.002	0.003
6	AMO1	#681	0.001	0.001	0.001	0.001	0.001	0.001	0.002	0.003	0.004	0.01	0.019	0.005	0.946	0.004	0.003
6	AMO1	#628	0.001	0.001	0.001	0.001	0.001	0.001	0.002	0.002	0.006	0.007	0.011	0.008	0.945	0.006	0.008
6	AMO1	#863	0.001	0.001	0.002	0.001	0.001	0.001	0.002	0.003	0.015	0.003	0.009	0.003	0.945	0.005	0.01
6	AMO1	#724	0.001	0.001	0.001	0.001	0.001	0.001	0.004	0.007	0.003	0.01	0.011	0.009	0.944	0.003	0.004
6	AMO1	#700	0.001	0.001	0.001	0.001	0.001	0.001	0.002	0.008	0.003	0.01	0.003	0.004	0.944	0.003	0.016
6	AMO1	#701	0.001	0.001	0.001	0.001	0.001	0.001	0.004	0.006	0.003	0.017	0.017	0.007	0.935	0.002	0.004
6	AMO1	#703	0.001	0.001	0.001	0.001	0.001	0.001	0.009	0.015	0.004	0.006	0.012	0.007	0.931	0.005	0.004
6	AMO1	#625	0.001	0.001	0.001	0.001	0.001	0.001	0.004	0.019	0.004	0.008	0.009	0.012	0.928	0.006	0.005
6	AMO1	#555	0.001	0.001	0.001	0.001	0.001	0.001	0.009	0.013	0.003	0.005	0.028	0.006	0.927	0.002	0.003
6	AMO1	#723	0.001	0.001	0.001	0.001	0.001	0.001	0.002	0.005	0.005	0.015	0.005	0.014	0.924	0.006	0.019
6	AMO1	#702	0.003	0.01	0.001	0.001	0.001	0.016	0.003	0.007	0.004	0.014	0.004	0.015	0.906	0.007	0.007
6	AMO1	#624	0.001	0.001	0.001	0.001	0.001	0.001	0.004	0.009	0.006	0.02	0.023	0.019	0.892	0.01	0.011
6	AMO1	#862	0.001	0.001	0.001	0.002	0.001	0.002	0.002	0.012	0.023	0.009	0.002	0.003	0.877	0.005	0.059
6	AMO1	#868	0.002	0.002	0.002	0.003	0.002	0.001	0.002	0.003	0.045	0.004	0.005	0.002	0.771	0.003	0.154
6	AMO1	#649	0.001	0.001	0.001	0.001	0.001	0.001	0.004	0.168	0.003	0.006	0.023	0.026	0.754	0.005	0.004
6	AMO1	#872	0.001	0.001	0.001	0.001	0.001	0.001	0.001	0.157	0.006	0.006	0.034	0.046	0.722	0.006	0.016
6	COR1	#596	0.001	0.001	0.001	0.002	0.001	0.001	0.003	0.021	0.003	0.032	0.004	0.01	0.72	0.003	0.196
6	COR1	#737	0.001	0.001	0.001	0.001	0.001	0.001	0.002	0.003	0.173	0.007	0.008	0.004	0.713	0.055	0.031
6	COR1	#529	0.001	0.001	0.001	0.001	0.002	0.001	0.002	0.015	0.017	0.009	0.041	0.038	0.705	0.055	0.112
6	AMO1	#874	0.001	0.001	0.002	0.001	0.001	0.001	0.004	0.005	0.046	0.017	0.027	0.008	0.678	0.01	0.197
6	COR1	#552	0.001	0.001	0.002	0.001	0.001	0.002	0.003	0.003	0.027	0.008	0.006	0.004	0.667	0.008	0.265
6	AMO1	#867	0.001	0.001	0.001	0.002	0.001	0.001	0.003	0.004	0.037	0.005	0.01	0.006	0.656	0.004	0.268
6	COR1	#553	0.001	0.001	0.001	0.001	0.001	0.001	0.002	0.005	0.017	0.016	0.01	0.002	0.599	0.005	0.336
6	COR1	#550	0.001	0.001	0.002	0.001	0.001	0.001	0.003	0.006	0.008	0.044	0.009	0.009	0.548	0.003	0.361
6	COR1	#595	0.001	0.001	0.001	0.002	0.001	0.001	0.006	0.007	0.007	0.044	0.004	0.003	0.542	0.003	0.377
6	COR1	#635	0.001	0.001	0.002	0.001	0.001	0.001	0.005	0.006	0.022	0.014	0.014	0.014	0.394	0.005	0.518
6	COR1	T2224	0.001	0.001	0.001	0.001	0.001	0.001	0.002	0.01	0.115	0.102	0.081	0.013	0.385	0.023	0.262
6	COR1	#581	0.001	0.001	0.001	0.001	0.001	0.001	0.004	0.017	0.01	0.067	0.011	0.02	0.333	0.01	0.52
6	COR1	#530	0.001	0.001	0.001	0.002	0.001	0.001	0.006	0.006	0.011	0.02	0.032	0.004	0.283	0.006	0.624
6	AMO1	#709	0.001	0.001	0.001	0.001	0.001	0.001	0.003	0.002	0.003	0.002	0.003	0.004	0.002	0.973	0.002
6	AMO1	#543	0.001	0.001	0.001	0.001	0.001	0.001	0.004	0.003	0.005	0.003	0.005	0.004	0.003	0.962	0.004
6	AMO1	#542	0.001	0.001	0.002	0.001	0.002	0.001	0.008	0.003	0.004	0.004	0.006	0.004	0.003	0.958	0.003
6	AMO1	T2215	0.001	0.001	0.001	0.001	0.001	0.001	0.002	0.004	0.005	0.004	0.008	0.011	0.003	0.956	0.003
6	AMO1	#349	0.001	0.001	0.001	0.001	0.001	0.001	0.01	0.005	0.004	0.007	0.008	0.005	0.003	0.949	0.003
6	AMO1	#366	0.001	0.001	0.002	0.001	0.002	0.002	0.019	0.004	0.004	0.004	0.004	0.003	0.003	0.946	0.003
6	AMO1	#708	0.001	0.001	0.001	0.001	0.001	0.001	0.014	0.006	0.003	0.008	0.018	0.009	0.003	0.929	0.002
6	AMO1	#425	0.001	0.002	0.001	0.001	0.002	0.002	0.003	0.022	0.007	0.003	0.007	0.012	0.004	0.923	0.011
6	AMO1	#525	0.001	0.001	0.001	0.001	0.001	0.001	0.004	0.002	0.032	0.013	0.016	0.006	0.006	0.91	0.003
6	AMO1	#541	0.001	0.005	0.001	0.001	0.012	0.008	0.003	0.031	0.013	0.004	0.003	0.006	0.005	0.888	0.019
6	AMO1	#875	0.001	0.001	0.001	0.001	0.001	0.001	0.005	0.005	0.008	0.006	0.072	0.01	0.014	0.864	0.01
6	AMO1	#714	0.002	0.001	0.001	0.001	0.001	0.002	0.002	0.003	0.103	0.004	0.006	0.008	0.005	0.853	0.008
6	AMO1	#893	0.001	0.001	0.001	0.001	0.001	0.001	0.009	0.004	0.004	0.058	0.038	0.02	0.007	0.852	0.003
6	AMO1	#567	0.002	0.001	0.001	0.001	0.001	0.001	0.093	0.004	0.006	0.013	0.013	0.008	0.004	0.849	0.003
6	AMO1	#367	0.001	0.002	0.001	0.001	0.001	0.002	0.015	0.044	0.009	0.022	0.016	0.023	0.006	0.835	0.021
6	AMO1	#483	0.001	0.001	0.001	0.001	0.001	0.001	0.003	0.002	0.141	0.003	0.005	0.004	0.002	0.825	0.008
6	AMO1	#526	0.001	0.002	0.001	0.002	0.002	0.002	0.003	0.003	0.126	0.004	0.007	0.006	0.009	0.819	0.015
6	AMO1	#774	0.001	0.002	0.002	0.002	0.001	0.001	0.014	0.004	0.009	0.08	0.038	0.024	0.018	0.795	0.009
6	AMO1	#891	0.001	0.001	0.001	0.001	0.001	0.001	0.005	0.003	0.005	0.181	0.011	0.014	0.015	0.754	0.005
6	AMO1	#892	0.001	0.001	0.001	0.001	0.001	0.001	0.005	0.002	0.031	0.094	0.088	0.004	0.021	0.74	0.008
6	AMO1	#631	0.001	0.001	0.001	0.001	0.001	0.001	0.007	0.014	0.013	0.006	0.132	0.102	0.028	0.671	0.021
6	AMO1	#715	0.001	0.001	0.001	0.001	0.003	0.002	0.011	0.006	0.114	0.029	0.088	0.041	0.019	0.66	0.023
6	AMO1	#660	0.002	0.001	0.001	0.001	0.001	0.002	0.006	0.003	0.181	0.021	0.074	0.014	0.021	0.648	0.022
6	AMO1	#658	0.001	0.001	0.001	0.001	0.001	0.001	0.002	0.007	0.177	0.017	0.06	0.006	0.065	0.647	0.013
6	AMO1	#497	0.001	0.001	0.001	0.002	0.001	0.001	0.006	0.044	0.118	0.032	0.013	0.194	0.039	0.53	0.017
6	AMO1	#705	0.032	0.002	0.001	0.001	0.011	0.001	0.004	0.065	0.194	0.03	0.033	0.021	0.027	0.445	0.133
6	AMO1	#646	0.001	0.001	0.001	0.001	0.001	0.001	0.016	0.075	0.134	0.161	0.113	0.177	0.029	0.277	0.01
6	AMO1	#331	0.001	0.001	0.001	0.001	0.001	0.001	0.001	0.004	0.003	0.002	0.002	0.003	0.002	0.002	0.973
6	AMO1	#458	0.001	0.001	0.001	0.001	0.001	0.001	0.001	0.002	0.01	0.003	0.002	0.003	0.004	0.002	0.968
6	AMO1	#442	0.001	0.001	0.001	0.001	0.001	0.001	0.001	0.002	0.008	0.002	0.004	0.004	0.003	0.003	0.967
6	AMO1	#265	0.001	0.001	0.001	0.001	0.001	0.001	0.001	0.005	0.005	0.003	0.003	0.006	0.002	0.005	0.964
6	AMO1	#318	0.001	0.001	0.001	0.001	0.001	0.002	0.002	0.004	0.005	0.004	0.003	0.004	0.004	0.003	0.963
6	AMO1	#395	0.001	0.001	0.001	0.001	0.001	0.001	0.001	0.004	0.004	0.004	0.004	0.011	0.004	0.003	0.959
6	AMO1	#670	0.001	0.001	0.001	0.001	0.001	0.001	0.001	0.005	0.007	0.004	0.004	0.007	0.01	0.003	0.952
6	AMO1	#668	0.001	0.001	0.001	0.001	0.001	0.001	0.001	0.015	0.002	0.007	0.003	0.009	0.007	0.002	0.949
6	COR1	#487	0.001	0.001	0.001	0.001	0.001	0.001	0.001	0.01	0.005	0.008	0.004	0.004	0.013	0.003	0.946
6	AMO1	#329	0.018	0.003	0.001	0.003	0.001	0.004	0.001	0.009	0.006	0.003	0.002	0.003	0.003	0.003	0.94
6	AMO1	#593	0.001	0.001	0.001	0.001	0.001	0.001	0.001	0.008	0.005	0.007	0.007	0.006	0.022	0.004	0.934
6	AMO1	#594	0.001	0.001	0.001	0.001	0.001	0.001	0.001	0.005	0.013	0.007	0.004	0.009	0.019	0.004	0.933
6	AMO1	#357	0.001	0.004	0.001	0.001	0.002	0.007	0.001	0.008	0.004	0.021	0.004	0.006	0.005	0.005	0.93
6	AMO1	#305	0.001	0.001	0.001	0.001	0.001	0.001	0.001	0.002	0.041	0.002	0.004	0.004	0.006	0.004	0.93
6	AMO1	#441	0.001	0.002	0.001	0.001	0.002	0.002	0.003	0.009	0.003	0.007	0.006	0.013	0.016	0.005	0.928
6	AMO1	#592	0.001	0.001	0.001	0.001	0.001	0.001	0.002	0.005	0.01	0.009	0.011	0.007	0.033	0.008	0.91
6	AMO1	#459	0.001	0.001	0.001	0.001	0.001	0.001	0.001	0.005	0.021	0.004	0.018	0.02	0.01	0.01	0.907
6	AMO1	#451	0.001	0.001	0.001	0.001	0.001	0.001	0.001	0.003	0.037	0.005	0.018	0.015	0.01	0.011	0.895
6	AMO1	#561	0.002	0.001	0.001	0.001	0.001	0.001	0.001	0.007	0.071	0.002	0.003	0.006	0.005	0.016	0.883
6	COR1	#551	0.001	0.001	0.001	0.001	0.001	0.001	0.003	0.067	0.003	0.012	0.006	0.011	0.031	0.004	0.856
6	AMO1	#255	0.002	0.031	0.007	0.01	0.004	0.011	0.004	0.004	0.04	0.004	0.006	0.005	0.005	0.013	0.854
6	AMO1	#359	0.003	0.004	0.003	0.003	0.001	0.006	0.004	0.005	0.073	0.003	0.001	0.002	0.002	0.06	0.829
6	AMO1	#669	0.001	0.001	0.001	0.001	0.001	0.001	0.002	0.005	0.009	0.008	0.013	0.007	0.184	0.008	0.759
6	AMO1	#306	0.002	0.002	0.003	0.001	0.001	0.001	0.006	0.016	0.171	0.005	0.012	0.012	0.005	0.032	0.731
6	COR1	#403	0.002	0.002	0.002	0.002	0.003	0.012	0.016	0.016	0.008	0.016	0.014	0.015	0.183	0.006	0.702
6	AMO1	#781	0.002	0.001	0.002	0.002	0.002	0.001	0.01	0.005	0.068	0.009	0.118	0.154	0.048	0.026	0.552
6	AMO1	#528	0.003	0.006	0.001	0.002	0.001	0.01	0.018	0.007	0.015	0.032	0.012	0.046	0.004	0.307	0.536
