# Supplementary material for: Insights for the Captive Management of South China Tigers Based on a Large-Scale Genetic Survey
Source: Genes (Basel). 2024 Mar 24;15(4):398. doi: 10.3390/genes15040398 (PMC11049310; doi:10.3390/genes15040398)
Supplement: Supplementary file 1 [file genes-15-00398-s001.zip › Table S5.xls]

## Sheet: for publication
Individual	maxium_length_ROH（Mbp）	shortest_length_ROH（Mbp)	total coverage length(Mb)	<0.1M				0.1-1M				1-3M				3-5M				5-10M				>10M
				length	number	average_length(Mb)	FROH	total_length	number	average_length(Mb)	FROH	length	number	average_length(Mb)	FROH	length	number	average_length(Mb)	FROH	length	number	average_length(Mb)	FROH	length	number	average_length(Mb)	FROH	Total ROH length （Mb)	total number of ROH
#267	12.7505	0.01558	2393.97	8.41595	135	0.0623403	0.00351547	147.784	402	0.367622	0.0617317	256.838	145	1.7713	0.107285	153.322	38	4.03479	0.064045	114.642	18	6.36897	0.0478875	12.7505	1	12.7505	0.0053261	693.753	739
#296	10.5099	0.010475	2393.54	8.05083	131	0.0614568	0.00336357	190.24	462	0.411774	0.0794806	447.488	247	1.81169	0.186957	131.438	36	3.65107	0.0549139	118.105	18	6.56141	0.0493434	10.5099	1	10.5099	0.00439093	905.833	895
#299	6.5497	0.017198	2374.97	5.64513	87	0.0648865	0.00237693	152.567	364	0.41914	0.0642397	224.439	139	1.61467	0.094502	65.7134	18	3.65074	0.0276692	30.0035	5	6.00069	0.0126332	0	0	0	0	478.368	613
#348	7.11733	0.012048	2377.28	5.48148	90	0.0609054	0.00230578	103.85	292	0.355652	0.0436846	83.6992	54	1.54998	0.035208	40.2225	10	4.02225	0.0169196	13.3181	2	6.65903	0.00560224	0	0	0	0	246.572	448
#393	10.0473	0.012686	2376.56	6.90226	117	0.0589937	0.00290431	178.246	473	0.376841	0.0750017	310.704	176	1.76536	0.130737	116.475	30	3.88249	0.0490098	42.6058	7	6.08655	0.0179275	10.0473	1	10.0473	0.00422765	664.98	768
#441	9.1579	0.01143	2372.53	6.83828	110	0.0621662	0.00288227	246.468	568	0.433923	0.103884	395.968	238	1.66373	0.166897	132.83	34	3.90678	0.0559868	73.9812	11	6.72556	0.0311824	0	0	0	0	856.086	961
#457	7.17722	0.018738	2373.67	1.34339	22	0.0610632	0.000565955	142.047	287	0.494937	0.0598426	283.306	169	1.67636	0.119353	111.081	30	3.70271	0.0467972	72.8002	12	6.06669	0.0306699	0	0	0	0	610.577	520
#467	7.86043	0.025323	2375.86	3.32235	48	0.0692156	0.00139837	196.398	416	0.47211	0.0826638	319.452	192	1.66381	0.134457	81.4183	22	3.70083	0.034269	51.6469	8	6.45586	0.0217382	0	0	0	0	652.237	686
#468	9.75853	0.01231	2374.57	3.5115	57	0.0616052	0.00147879	147.503	320	0.460948	0.0621179	352.12	212	1.66094	0.148288	103.62	28	3.70072	0.0436375	26.1303	4	6.53257	0.0110042	0	0	0	0	632.885	621
#489	11.6567	0.013026	2374.16	7.64552	123	0.0621587	0.0032203	189.44	474	0.399661	0.0797921	327.916	195	1.68162	0.138119	138.884	37	3.75363	0.0584982	96.9311	15	6.46208	0.0408275	11.6567	1	11.6567	0.00490981	772.474	845
#522	9.23472	0.012488	2375	8.44257	137	0.0616246	0.00355476	208.635	553	0.377278	0.087846	193.611	122	1.58697	0.0815203	25.2215	7	3.60307	0.0106196	31.9431	5	6.38863	0.0134497	0	0	0	0	467.853	824
#530	10.8214	0.011457	2373.27	9.14359	150	0.0609572	0.00385274	179.486	447	0.401535	0.0756282	302.343	177	1.70815	0.127395	90.6212	25	3.62485	0.0381841	92.0122	15	6.13415	0.0387702	21.3313	2	10.6657	0.00898816	694.938	816
#531	10.5207	0.010124	2373.42	10.035	164	0.0611889	0.00422806	217.992	534	0.408224	0.091847	300.282	178	1.68698	0.126518	153.121	41	3.73467	0.0645149	63.9281	11	5.81164	0.0269349	10.5207	1	10.5207	0.00443272	755.879	929
#544	7.12876	0.014464	2374.06	5.98518	87	0.0687952	0.00252107	214.214	502	0.426721	0.0902309	305.068	192	1.58889	0.1285	130.548	35	3.72995	0.0549894	39.2707	7	5.61009	0.0165415	0	0	0	0	695.086	823
#551	6.23291	0.011106	2374.54	8.97008	142	0.0631696	0.00377761	242.142	592	0.409023	0.101974	366.696	219	1.67441	0.154428	133.687	36	3.71352	0.0563002	55.8882	10	5.58882	0.0235365	0	0	0	0	807.383	999
#553	9.61449	0.010475	2374.3	9.29483	146	0.0636632	0.00391476	234.733	588	0.399205	0.098864	298.237	181	1.64772	0.125611	84.2806	23	3.66438	0.035497	64.8588	10	6.48588	0.027317	0	0	0	0	691.404	948
#558	10.6503	0.014398	2376.49	7.12465	112	0.063613	0.00299797	196.911	496	0.396997	0.0828577	312.968	185	1.69172	0.131693	126.154	34	3.71041	0.053084	61.9967	10	6.19967	0.0260875	10.6503	1	10.6503	0.00448151	715.804	838
#616	6.71864	0.024154	2376.03	5.86447	89	0.0658929	0.00246818	176.622	430	0.410748	0.0743349	282.666	169	1.67258	0.118966	124.861	33	3.78366	0.0525502	29.7355	5	5.9471	0.0125148	0	0	0	0	619.749	726
#625	11.1499	0.015141	2376.88	6.52479	114	0.057235	0.0027451	158.102	397	0.398241	0.0665165	213.664	128	1.66925	0.0898924	84.7006	23	3.68263	0.0356352	26.3823	4	6.59557	0.0110995	11.1499	1	11.1499	0.00469097	500.523	667
#635	5.59281	0.010092	2375.29	10.2417	160	0.0640106	0.00431177	316.218	807	0.391844	0.133128	331.962	199	1.66815	0.139756	55.3651	15	3.69101	0.0233088	21.5786	4	5.39464	0.0090846	0	0	0	0	735.365	1185
#701	6.34204	0.012686	2373.86	6.20532	106	0.0585407	0.00261402	174.134	440	0.395758	0.0733546	235.289	142	1.65696	0.0991165	80.4267	23	3.49681	0.0338801	34.6638	6	5.7773	0.0146023	0	0	0	0	530.718	717
#702	8.68944	0.016548	2375.51	7.35696	118	0.0623471	0.003097	176.054	441	0.399215	0.074112	251.91	150	1.6794	0.106045	93.6744	25	3.74698	0.0394334	34.6067	5	6.92134	0.0145681	0	0	0	0	563.601	739
#712	12.6675	0.023301	2374.7	5.05436	78	0.0647994	0.00212842	161.402	376	0.42926	0.0679671	226.296	134	1.68877	0.0952943	79.7476	22	3.62489	0.0335821	52.8345	8	6.60431	0.0222489	22.6936	2	11.3468	0.00955639	548.027	620
M29	4.00258	0.012166	2395.13	18.4726	300	0.0615752	0.00771255	99.6721	410	0.243103	0.0416145	26.078	17	1.534	0.0108879	7.08611	2	3.54306	0.00295855	0	0	#DIV/0!	0	0	0	0	0	151.309	729
M31	2.48622	0.018701	2375.11	14.7438	233	0.063278	0.00620762	97.0094	422	0.22988	0.0408441	8.55748	6	1.42625	0.00360298	0	0		0	0	0	#DIV/0!	0	0	0	0	0	120.311	661
M36	8.88509	0.017722	2183.55	15.463	236	0.0655211	0.00708158	107.89	454	0.237643	0.0494103	33.4184	19	1.75886	0.0153046	34.8564	9	3.87293	0.0159632	32.3348	5	6.46697	0.0148084	0	0	0	0	223.962	723
M44	15.8107	0.015305	2397.34	13.7508	216	0.0636609	0.00573585	102.028	374	0.272801	0.0425588	55.6645	29	1.91946	0.0232193	88.7693	24	3.69872	0.0370283	12.1185	2	6.05926	0.005055	38.3013	3	12.7671	0.0159766	310.632	648
M64	17.7195	0.021047	2397.34	11.4096	174	0.0655725	0.00475929	116.165	375	0.309772	0.0484557	143.806	81	1.77538	0.0599858	96.2596	23	4.1852	0.0401528	32.8998	6	5.4833	0.0137235	40.2101	3	13.4034	0.0167728	440.75	665
M67	12.822	0.016185	2398.79	13.4844	209	0.0645185	0.00562133	130.156	450	0.289236	0.0542593	112.959	66	1.71151	0.0470903	73.5289	19	3.86994	0.0306526	87.6291	13	6.7407	0.0365306	33.7076	3	11.2359	0.0140519	451.466	760
M70	10.3246	0.014485	2396.81	13.8194	221	0.0625313	0.00576575	193.668	551	0.351485	0.0808025	254.133	149	1.70559	0.10603	94.9573	26	3.6522	0.0396182	67.6777	11	6.15252	0.0282365	20.4613	2	10.2307	0.00853689	644.717	960
M74	10.2918	0.014323	2397.18	11.6852	182	0.0642045	0.00487457	215.74	542	0.398045	0.0899976	302.873	175	1.7307	0.126346	144.418	37	3.90318	0.0602449	59.4437	9	6.60486	0.0247973	20.4199	2	10.2099	0.00851829	754.58	947
M77	10.0392	0.021007	2396.41	13.0226	202	0.0644684	0.00543421	206.762	547	0.377992	0.0862796	316.643	188	1.68427	0.132132	205.101	54	3.79816	0.0855866	132.282	21	6.29914	0.0552	10.0392	1	10.0392	0.00418928	883.849	1013
M118	22.8129	0.018805	2267.61	11.9734	173	0.0692101	0.00528016	127.158	414	0.307145	0.0560757	172.823	98	1.7635	0.0762134	90.6518	23	3.94138	0.0399768	166.094	24	6.92059	0.0732462	65.6628	4	16.4157	0.0289568	634.363	736
M129	11.4909	0.0183	2380.18	8.19705	122	0.067189	0.00344387	124.968	364	0.343318	0.0525034	97.8807	61	1.6046	0.0411232	41.336	11	3.75782	0.0173667	56.8517	9	6.31686	0.0238854	33.2548	3	11.0849	0.0139715	362.488	570
M130	11.9555	0.01945	2397.09	6.58919	108	0.061011	0.00274882	100.789	313	0.322009	0.0420462	91.8285	53	1.73261	0.0383083	40.2201	11	3.65637	0.0167787	58.8331	9	6.53701	0.0245435	34.2965	3	11.4322	0.0143075	332.556	497
M131	11.47	0.016008	2398.06	9.57397	145	0.0660274	0.00399238	120.566	389	0.309937	0.0502763	111.75	64	1.74609	0.0466001	66.6908	17	3.92299	0.0278103	82.42	13	6.34	0.0343695	21.9168	2	10.9584	0.0091394	412.917	630
