# Supplementary material for: Insights for the Captive Management of South China Tigers Based on a Large-Scale Genetic Survey
Source: Genes (Basel). 2024 Mar 24;15(4):398. doi: 10.3390/genes15040398 (PMC11049310; doi:10.3390/genes15040398)
Supplement: Supplementary file 1 [file genes-15-00398-s001.zip › Table S6.xls]

## Sheet: for publication
	4	4	4	4		5	5	5	5	5		6	6	6	6	6	6		7	7	7	7	7	7	7		8	8	8	8	8	8	8	8		9	9	9	9	9	9	9	9	9		10	10	10	10
#467	0.516568	0.02213	0.461292	1e-05		0.488515	0.087041	1e-05	1e-05	0.424424		1e-05	0.484524	0.09259	1e-05	1e-05	0.422856		1e-05	0.415917	0.104737	0.479306	1e-05	1e-05	1e-05		0.049508	1e-05	1e-05	0.289749	0.217488	0.443214	1e-05	1e-05		1e-05	1e-05	0.400135	1e-05	0.077121	0.422079	1e-05	1e-05	0.100615		1e-05	1e-05	1e-05	1e-05
#299	1e-05	1e-05	0.624192	0.375788		1e-05	0.171267	1e-05	0.289396	0.539317		0.184857	1e-05	0.189858	0.086542	1e-05	0.538723		1e-05	0.538151	0.177613	1e-05	0.16791	1e-05	0.116297		0.306107	1e-05	1e-05	1e-05	1e-05	0.693833	1e-05	1e-05		1e-05	1e-05	1e-05	1e-05	1e-05	0.626186	1e-05	0.373744	1e-05		1e-05	1e-05	1e-05	1e-05
#457	0.549431	0.030513	0.420046	1e-05		0.561712	1e-05	0.003526	1e-05	0.434742		1.1e-05	0.561659	1e-05	1e-05	0.003025	0.435284		1e-05	0.428962	1e-05	0.570988	1e-05	1e-05	1e-05		1e-05	1e-05	1e-05	0.409834	0.177362	0.412754	1e-05	1e-05		1.1e-05	1e-05	0.32574	1e-05	0.046258	0.313484	1e-05	1e-05	0.314467		1e-05	1e-05	1e-05	1e-05
#468	0.533694	0.033572	0.432724	1e-05		0.502545	0.107128	1e-05	1e-05	0.390307		1e-05	0.499829	0.110657	1e-05	1e-05	0.389484		1e-05	0.381499	0.115935	0.502527	1e-05	1e-05	1e-05		0.171722	1e-05	1e-05	0.424977	0.022934	0.380327	1e-05	1e-05		1.2e-05	1e-05	0.134055	1e-05	0.042146	0.347521	1e-05	1e-05	0.476227		1e-05	1e-05	1e-05	1e-05
#712	0.62143	0.010936	0.367624	1e-05		0.577714	0.098668	1e-05	1e-05	0.323599		1e-05	0.575519	0.100333	1e-05	1e-05	0.324118		1e-05	0.318083	0.110006	0.571871	1e-05	1e-05	1e-05		0.059468	1e-05	1e-05	0.309337	0.313275	0.31788	1e-05	1e-05		0.030422	1e-05	0.67568	1e-05	1e-05	0.293837	1e-05	1e-05	1e-05		1e-05	1e-05	1e-05	1e-05
#348	0.509399	1e-05	0.490581	1e-05		0.483581	0.022407	1e-05	1e-05	0.493993		1e-05	0.482504	0.022209	1e-05	1e-05	0.495257		1e-05	0.487903	0.026429	0.48562	1e-05	1.8e-05	1e-05		0.015684	1e-05	1e-05	0.316651	0.140602	0.527024	1e-05	1e-05		1e-05	1e-05	0.518814	1e-05	1e-05	0.481116	1e-05	1e-05	1e-05		1e-05	1e-05	1e-05	1e-05
#522	0.417087	1e-05	0.37101	0.211893		0.369112	0.171759	1e-05	0.1603	0.298819		0.151317	0.372613	0.174666	1e-05	1e-05	0.301384		1e-05	0.296389	0.177545	0.373019	0.149858	1e-05	0.003169		0.186875	1e-05	0.017875	0.247698	0.117125	0.294633	0.135774	1e-05		0.175442	1e-05	0.526634	1e-05	1e-05	0.297865	1e-05	1e-05	1e-05		1e-05	1e-05	1e-05	1e-05
#701	0.585313	0.129645	0.285032	1e-05		0.529364	0.326605	0.000889	1e-05	0.143132		1e-05	0.529197	0.328503	1e-05	1e-05	0.14227		1e-05	0.136869	0.332633	0.530458	1e-05	1e-05	1e-05		0.435272	1e-05	1e-05	0.496536	1e-05	1e-05	0.068143	1e-05		0.049984	1e-05	1e-05	1e-05	1e-05	1e-05	1e-05	1e-05	0.949946		1e-05	1e-05	1e-05	1e-05
#625	0.542368	0.123642	0.33398	1e-05		0.466587	0.369413	1e-05	1e-05	0.16398		1e-05	0.466167	0.371536	1e-05	1e-05	0.162268		1e-05	0.156456	0.375791	0.467713	1e-05	1e-05	1e-05		0.476764	1e-05	1e-05	0.523176	1e-05	1e-05	1e-05	1e-05		1e-05	1e-05	1e-05	1e-05	1e-05	1e-05	1e-05	1e-05	0.99992		1e-05	1e-05	1e-05	1e-05
#702	0.495037	0.114036	0.350483	0.040443		0.457491	0.350352	1e-05	1e-05	0.192137		1e-05	0.456608	0.351764	1e-05	1e-05	0.191599		1e-05	0.186964	0.354782	0.458213	1e-05	1e-05	1e-05		0.407002	1e-05	1e-05	0.421707	1e-05	0.11747	0.053781	1e-05		0.005854	1e-05	1e-05	1e-05	1e-05	1e-05	1e-05	0.039056	0.955029		1e-05	1e-05	1e-05	1e-05
M130	0.485508	1e-05	0.368806	0.145676		0.433923	1e-05	1e-05	0.19332	0.372737		0.185569	0.437549	1e-05	1e-05	1e-05	0.376852		1e-05	0.377093	1e-05	0.426678	0.196189	1e-05	1e-05		1e-05	1e-05	1e-05	1e-05	0.4855	0.51444	1e-05	1e-05		1e-05	1e-05	1e-05	1e-05	0.509765	0.490165	1e-05	1e-05	1e-05		1e-05	1e-05	1e-05	1e-05
M129	0.533208	1e-05	0.311558	0.155224		0.499033	1e-05	1e-05	0.188397	0.31255		0.174525	0.508326	1e-05	1e-05	1e-05	0.317119		1e-05	0.315657	1e-05	0.494094	0.166422	1e-05	0.023797		1e-05	1e-05	1e-05	1e-05	0.559505	0.440435	1e-05	1e-05		1e-05	1e-05	1e-05	1e-05	0.577132	0.422798	1e-05	1e-05	1e-05		1e-05	1e-05	1e-05	1e-05
M131	0.479029	1e-05	0.318281	0.20268		0.447265	1e-05	1e-05	0.241249	0.311467		0.173986	0.456784	1e-05	0.054886	1e-05	0.314324		1e-05	0.314035	1e-05	0.44493	0.174519	1e-05	0.066486		1e-05	1e-05	1e-05	1e-05	0.556553	0.443387	1e-05	1e-05		0.01954	1e-05	1e-05	1e-05	0.565239	0.415161	1e-05	1e-05	1e-05		1e-05	1e-05	1e-05	1e-05
#544	0.375031	0.052487	0.37872	0.193762		0.320396	0.039457	1e-05	0.266485	0.373652		0.183633	0.325417	0.042318	0.073909	1e-05	0.374712		1e-05	0.37171	0.045079	0.326004	0.191527	1e-05	0.06566		0.063773	1e-05	0.039879	0.154203	0.21346	0.425374	0.103291	1e-05		0.1819	1e-05	0.3927	0.038538	1e-05	0.386812	1e-05	1e-05	1e-05		1e-05	0.043162	1e-05	1e-05
#558	1e-05	0.044091	0.446195	0.509705		1e-05	1e-05	1e-05	0.561857	0.438113		0.383298	1e-05	1e-05	0.174007	1e-05	0.442665		1e-05	0.441711	1e-05	1e-05	0.3951	1e-05	0.16315		1e-05	1e-05	0.093805	1e-05	1e-05	0.612552	0.293592	1e-05		0.357392	1e-05	1e-05	0.066024	1e-05	0.576524	1e-05	1e-05	1e-05		1e-05	0.080566	1e-05	1e-05
#441	1e-05	1e-05	0.409679	0.590301		1e-05	0.184472	1e-05	0.502756	0.312752		0.310427	1e-05	0.201529	0.177025	1e-05	0.310999		1e-05	0.317765	0.182933	1e-05	0.33049	1e-05	0.168782		0.197415	1e-05	0.111233	1e-05	1e-05	0.458907	0.232405	1e-05		0.280994	1e-05	1e-05	0.061838	1e-05	0.409701	1e-05	0.247417	1e-05		1e-05	0.073915	1e-05	1e-05
#616	0.531524	0.166234	0.302232	1e-05		0.499531	0.264245	0.060435	1e-05	0.175779		1e-05	0.500179	0.267078	1e-05	0.057901	0.174822		1e-05	0.170491	0.271604	0.504283	1e-05	0.053592	1e-05		0.285115	1e-05	1e-05	0.240763	0.259489	0.156261	1e-05	0.058342		1e-05	0.059423	0.192029	1e-05	0.192077	0.12034	1e-05	0.163175	0.272926		0.003516	1e-05	1e-05	0.05825
#553	1e-05	1e-05	0.443091	0.556889		1e-05	0.99996	1e-05	1e-05	1e-05		1e-05	1e-05	0.99995	1e-05	1e-05	1e-05		1e-05	1e-05	0.99994	1e-05	1e-05	1e-05	1e-05		0.99993	1e-05	1e-05	1e-05	1e-05	1e-05	1e-05	1e-05		1.7e-05	1e-05	1e-05	1e-05	1e-05	1.2e-05	1e-05	0.999911	1e-05		1e-05	1e-05	1e-05	1e-05
#531	1e-05	1e-05	0.389916	0.610064		1e-05	0.99996	1e-05	1e-05	1e-05		1e-05	1e-05	0.99995	1e-05	1e-05	1e-05		1e-05	1e-05	0.99994	1e-05	1e-05	1e-05	1e-05		0.99993	1e-05	1e-05	1e-05	1e-05	1e-05	1e-05	1e-05		1e-05	1e-05	1e-05	1e-05	1e-05	1e-05	1e-05	0.99992	1e-05		1e-05	1e-05	1e-05	1e-05
#635	1e-05	1e-05	0.415254	0.584726		1e-05	0.99996	1e-05	1e-05	1e-05		1e-05	1e-05	0.99995	1e-05	1e-05	1e-05		1e-05	1e-05	0.99994	1e-05	1e-05	1e-05	1e-05		0.99993	1e-05	1e-05	1e-05	1e-05	1e-05	1e-05	1e-05		1e-05	1e-05	1e-05	1e-05	1e-05	1e-05	1e-05	0.99992	1e-05		1e-05	1e-05	1.5e-05	1.7e-05
#489	1e-05	1e-05	0.42666	0.57332		1e-05	0.99996	1e-05	1e-05	1e-05		1e-05	1e-05	0.99995	1e-05	1e-05	1e-05		1e-05	1e-05	0.999936	1.4e-05	1e-05	1e-05	1e-05		0.99993	1e-05	1e-05	1e-05	1e-05	1e-05	1e-05	1e-05		1e-05	1e-05	1e-05	1e-05	1e-05	1e-05	1e-05	0.99992	1e-05		1e-05	1e-05	1e-05	1e-05
#551	1e-05	1e-05	0.369318	0.630662		1e-05	0.99996	1e-05	1e-05	1e-05		1.1e-05	1e-05	0.999949	1e-05	1e-05	1e-05		1e-05	1e-05	0.997509	1e-05	0.002441	1e-05	1e-05		0.99993	1e-05	1e-05	1e-05	1e-05	1e-05	1e-05	1e-05		1e-05	1e-05	1e-05	1e-05	1e-05	1e-05	1e-05	0.99992	1e-05		1e-05	1e-05	1e-05	1e-05
#530	1e-05	1e-05	0.431428	0.568552		1e-05	0.99996	1e-05	1e-05	1e-05		1e-05	1e-05	0.99995	1e-05	1e-05	1e-05		1e-05	1e-05	0.99994	1e-05	1e-05	1e-05	1e-05		0.99993	1e-05	1e-05	1e-05	1e-05	1e-05	1e-05	1e-05		1e-05	1e-05	1e-05	1e-05	1.2e-05	1.1e-05	1.1e-05	0.999916	1e-05		1e-05	1e-05	1e-05	1e-05
#393	1e-05	1e-05	0.435818	0.564162		1e-05	0.99996	1e-05	1e-05	1e-05		1e-05	1e-05	0.99995	1e-05	1e-05	1e-05		1e-05	1e-05	0.99994	1e-05	1e-05	1e-05	1e-05		0.99993	1e-05	1e-05	1e-05	1e-05	1e-05	1e-05	1e-05		1.4e-05	1.2e-05	1e-05	1e-05	1e-05	1e-05	1e-05	0.999914	1e-05		1e-05	1e-05	1e-05	1e-05
#296	0.467848	1e-05	0.128834	0.403308		0.466363	0.397015	1e-05	0.136602	1e-05		0.14746	0.460878	0.391632	1e-05	1e-05	1e-05		1e-05	1e-05	0.391646	0.456912	0.151401	1e-05	1e-05		0.394054	1e-05	1e-05	1e-05	0.5318	1e-05	0.074096	1e-05		0.428946	1e-05	0.570984	1e-05	1e-05	1e-05	1e-05	1e-05	1e-05		1e-05	1e-05	1e-05	1e-05
#267	0.782015	0.015982	0.113192	0.088812		0.765452	0.234517	1e-05	1e-05	1e-05		1e-05	0.764781	0.235179	1e-05	1e-05	1e-05		1e-05	1e-05	0.236402	0.763548	1e-05	1e-05	1e-05		0.163335	1e-05	1e-05	0.27894	0.465255	1e-05	0.092431	1e-05		0.248532	1e-05	0.624837	1e-05	1e-05	1e-05	1e-05	1e-05	0.126571		1e-05	1e-05	1e-05	1e-05
M64	0.99997	1e-05	1e-05	1e-05		0.99996	1e-05	1e-05	1e-05	1e-05		1e-05	0.99995	1e-05	1e-05	1e-05	1e-05		1e-05	1e-05	1e-05	0.99994	1e-05	1e-05	1e-05		1e-05	1e-05	1e-05	0.20598	0.79396	1e-05	1e-05	1e-05		1e-05	1e-05	0.400744	1e-05	0.599183	1e-05	1.3e-05	1e-05	1e-05		1e-05	1e-05	1e-05	1e-05
M44	0.99997	1e-05	1e-05	1e-05		0.99996	1e-05	1e-05	1e-05	1e-05		1e-05	0.99995	1e-05	1e-05	1e-05	1e-05		1e-05	1e-05	1e-05	0.99994	1e-05	1e-05	1e-05		1e-05	1e-05	1e-05	0.199946	0.799994	1e-05	1e-05	1e-05		1e-05	1e-05	0.353159	1e-05	0.646771	1e-05	1e-05	1e-05	1e-05		1e-05	1e-05	1e-05	1e-05
M74	0.955716	1e-05	1e-05	0.044264		0.99996	1e-05	1e-05	1e-05	1e-05		0.021542	0.978418	1e-05	1e-05	1e-05	1e-05		1e-05	1e-05	1e-05	0.968874	0.031076	1e-05	1e-05		1e-05	1e-05	1e-05	1.2e-05	0.999928	1e-05	1e-05	1e-05		1e-05	1e-05	1e-05	1e-05	0.99992	1e-05	1e-05	1e-05	1e-05		1e-05	1.1e-05	1e-05	1e-05
M77	0.901199	1e-05	1e-05	0.098781		0.94719	1e-05	1e-05	0.05278	1e-05		0.07064	0.92932	1e-05	1e-05	1e-05	1e-05		1e-05	1e-05	1.3e-05	0.920716	0.079231	1e-05	1e-05		1e-05	1e-05	1e-05	1e-05	0.99993	1e-05	1e-05	1e-05		1e-05	1e-05	1e-05	1e-05	0.99992	1e-05	1e-05	1e-05	1e-05		1e-05	1e-05	1e-05	1e-05
M70	0.949166	1e-05	1e-05	0.050814		0.987779	1e-05	1.3e-05	0.012188	1e-05		0.018467	0.981493	1e-05	1e-05	1e-05	1e-05		1e-05	1e-05	1e-05	0.975858	0.024092	1e-05	1e-05		1.6e-05	1e-05	1e-05	0.086152	0.913782	1e-05	1e-05	1e-05		1e-05	1e-05	1e-05	1e-05	0.895705	1e-05	1e-05	1e-05	0.104225		1e-05	1e-05	1e-05	1e-05
M118	0.796798	1e-05	1e-05	0.203182		0.837326	1e-05	1e-05	0.162644	1e-05		0.161595	0.838365	1e-05	1e-05	1e-05	1e-05		1.6e-05	1e-05	1e-05	0.831143	0.168801	1e-05	1e-05		1e-05	1e-05	1e-05	1e-05	0.99993	1e-05	1e-05	1e-05		1e-05	1e-05	1e-05	1e-05	0.99992	1e-05	1e-05	1e-05	1e-05		1e-05	1e-05	1e-05	1e-05
M36	0.82426	1e-05	1e-05	0.17572		0.838409	1e-05	1.4e-05	0.161557	1e-05		0.031155	0.840544	1e-05	0.128271	1e-05	1e-05		1e-05	1e-05	1e-05	0.834132	0.029438	1e-05	0.136389		1e-05	1e-05	1e-05	1e-05	0.99993	1e-05	1e-05	1e-05		1e-05	1e-05	1e-05	1e-05	0.99992	1e-05	1e-05	1e-05	1e-05		1e-05	1e-05	1e-05	1e-05
M29	0.99997	1e-05	1e-05	1e-05		0.99996	1e-05	1e-05	1e-05	1e-05		1e-05	0.99995	1e-05	1e-05	1e-05	1e-05		1e-05	1e-05	1e-05	0.99994	1e-05	1e-05	1e-05		1.1e-05	1e-05	1e-05	1e-05	0.999929	1e-05	1e-05	1e-05		1e-05	1e-05	1e-05	1e-05	0.99992	1e-05	1e-05	1e-05	1e-05		1e-05	1e-05	1e-05	1e-05
M67	0.99997	1e-05	1e-05	1e-05		0.99996	1e-05	1e-05	1e-05	1e-05		1e-05	0.99995	1e-05	1e-05	1e-05	1e-05		1e-05	1e-05	1e-05	0.99994	1e-05	1e-05	1e-05		1e-05	1e-05	0.038747	0.255979	0.684481	1e-05	0.020754	1e-05		1e-05	1.3e-05	1e-05	1e-05	0.723645	1e-05	1e-05	1e-05	0.276282		1e-05	1e-05	1e-05	1e-05
M31	0.840523	0.055942	0.103525	1e-05		0.825954	0.041575	0.038528	1e-05	0.093933		1e-05	0.82066	0.039092	0.017537	0.028367	0.094335		0.084687	0.085155	0.035804	0.794325	1e-05	1e-05	1e-05		1e-05	1e-05	0.092578	0.493064	0.281628	1e-05	0.13269	1e-05		0.012533	1e-05	0.168451	0.030583	0.345099	1e-05	1e-05	1e-05	0.443294		1e-05	0.031222	1e-05	1e-05
#141	0.043413	0.221184	0.220552	0.514851		1e-05	1e-05	0.140958	0.615681	0.243341		0.247931	1e-05	1e-05	0.383624	0.134235	0.23419		0.143784	0.222663	1e-05	1e-05	0.238192	0.098786	0.296555		1e-05	0.208565	0.243355	1e-05	1e-05	0.296647	0.147497	0.103907		0.163882	0.101282	1e-05	0.235856	1e-05	0.281296	0.203807	0.013846	1e-05		0.207184	0.246448	1e-05	0.086924
ptco_6	0.084223	0.480995	0.087982	0.3468		0.061086	1e-05	0.472097	0.373663	0.093144		0.177431	0.059253	1e-05	0.238312	0.436197	0.088798		0.999936	1.1e-05	1e-05	1e-05	1e-05	1.3e-05	1e-05		1e-05	0.99993	1e-05	1e-05	1e-05	1e-05	1e-05	1e-05		1e-05	1e-05	1e-05	1e-05	1e-05	1e-05	0.99992	1e-05	1e-05		0.999906	1e-05	1.4e-05	1e-05
ptco_2	0.076935	0.510796	0.085836	0.326433		0.047752	1e-05	0.512007	0.348616	0.091616		0.154365	0.046266	1e-05	0.256321	0.45695	0.086088		0.99993	1.7e-05	1e-05	1e-05	1e-05	1.3e-05	1e-05		1e-05	0.99993	1e-05	1e-05	1e-05	1e-05	1e-05	1e-05		1e-05	1e-05	1e-05	1.8e-05	1e-05	1e-05	0.999912	1e-05	1e-05		0.99991	1e-05	1e-05	1e-05
ptco_5	0.10557	0.468633	0.077511	0.348286		0.085235	1e-05	0.459054	0.37286	0.082841		0.16811	0.080776	1e-05	0.260604	0.412508	0.077992		0.99994	1e-05	1e-05	1e-05	1e-05	1e-05	1e-05		1e-05	0.99993	1e-05	1e-05	1e-05	1e-05	1e-05	1e-05		1e-05	1e-05	1e-05	1e-05	1e-05	1e-05	0.99992	1e-05	1e-05		0.99991	1e-05	1e-05	1e-05
ptco_4	0.080845	0.492201	0.071816	0.355138		0.067177	1e-05	0.480257	0.375748	0.076808		0.197554	0.067515	1e-05	0.228664	0.432283	0.073974		0.99994	1e-05	1e-05	1e-05	1e-05	1e-05	1e-05		1e-05	0.99993	1e-05	1e-05	1e-05	1e-05	1e-05	1e-05		1e-05	1e-05	1e-05	1e-05	1.1e-05	1.3e-05	0.999916	1e-05	1e-05		0.99991	1e-05	1e-05	1e-05
ptco_3	0.097902	0.504278	0.069862	0.327957		0.085196	1e-05	0.48991	0.350844	0.07404		0.184583	0.083284	1e-05	0.220604	0.439916	0.071602		0.99994	1e-05	1e-05	1e-05	1e-05	1e-05	1e-05		1e-05	0.99993	1e-05	1e-05	1e-05	1e-05	1e-05	1e-05		1.5e-05	1e-05	1e-05	1e-05	1e-05	1e-05	0.999915	1e-05	1e-05		0.99991	1e-05	1e-05	1e-05
ptco_1	0.087679	0.460736	0.059674	0.391911		0.072598	0.005921	0.455863	0.404915	0.060703		0.228714	0.071653	0.010144	0.214688	0.418025	0.056776		0.99994	1e-05	1e-05	1e-05	1e-05	1e-05	1e-05		1e-05	0.99993	1e-05	1e-05	1e-05	1e-05	1e-05	1e-05		1e-05	1e-05	1e-05	1e-05	1e-05	1e-05	0.99992	1e-05	1e-05		0.99991	1e-05	1e-05	1e-05
ptja_9	1e-05	0.99997	1e-05	1e-05		2e-05	1e-05	0.99995	1e-05	1e-05		1e-05	1.4e-05	1e-05	1e-05	0.999946	1e-05		1e-05	1e-05	1e-05	1e-05	1e-05	0.99994	1e-05		1e-05	1e-05	1e-05	1e-05	1.1e-05	1e-05	1e-05	0.999929		1e-05	0.999914	1.3e-05	1e-05	1e-05	1.4e-05	1e-05	1e-05	1e-05		1e-05	1e-05	1e-05	0.99991
ptja_1	1e-05	0.99997	1e-05	1e-05		1e-05	1e-05	0.99996	1e-05	1e-05		1e-05	1.4e-05	1e-05	1e-05	0.999946	1e-05		1e-05	1e-05	1e-05	1e-05	1e-05	0.99994	1e-05		1.4e-05	1e-05	1e-05	1e-05	1e-05	1e-05	1e-05	0.999926		1e-05	0.999915	1e-05	1e-05	1e-05	1.5e-05	1e-05	1e-05	1e-05		1e-05	1e-05	1e-05	0.99991
ptja_2	1e-05	0.99997	1e-05	1e-05		1e-05	1e-05	0.99996	1e-05	1e-05		1e-05	1e-05	1e-05	1e-05	0.99995	1e-05		1e-05	1e-05	1e-05	1e-05	1e-05	0.99994	1e-05		1e-05	1e-05	1e-05	1e-05	1e-05	1e-05	1e-05	0.99993		1e-05	0.99992	1e-05	1e-05	1e-05	1e-05	1e-05	1e-05	1e-05		1e-05	1e-05	1e-05	0.99991
ptja_6	1e-05	0.99997	1e-05	1e-05		1e-05	1e-05	0.99996	1e-05	1e-05		1e-05	1e-05	1e-05	1e-05	0.99995	1e-05		1e-05	1e-05	1e-05	1e-05	1e-05	0.99994	1e-05		1e-05	1e-05	1e-05	1e-05	1e-05	1e-05	1e-05	0.99993		1e-05	0.99992	1e-05	1e-05	1e-05	1e-05	1e-05	1e-05	1e-05		1e-05	1e-05	1e-05	0.99991
ptja_3	1e-05	0.99997	1e-05	1e-05		1e-05	1e-05	0.99996	1e-05	1e-05		1e-05	1e-05	1e-05	1e-05	0.99995	1e-05		1e-05	1e-05	1e-05	1e-05	1e-05	0.99994	1e-05		1e-05	1e-05	1e-05	1e-05	1e-05	1e-05	1e-05	0.99993		1e-05	0.999912	1e-05	1e-05	1e-05	1.7e-05	1.1e-05	1e-05	1e-05		1e-05	1e-05	1e-05	0.99991
ptja_7	1e-05	0.99997	1e-05	1e-05		1e-05	1e-05	0.99996	1e-05	1e-05		1e-05	1e-05	1e-05	1e-05	0.99995	1e-05		1e-05	1e-05	1.8e-05	1e-05	1.4e-05	0.999928	1e-05		1e-05	1e-05	1e-05	1e-05	1e-05	1e-05	1e-05	0.99993		1.3e-05	0.999915	1.1e-05	1e-05	1e-05	1.2e-05	1e-05	1e-05	1e-05		1e-05	1e-05	1e-05	0.99991
ptja_5	1e-05	0.99997	1e-05	1e-05		1.2e-05	1e-05	0.999958	1e-05	1e-05		1e-05	1.1e-05	1e-05	1e-05	0.999949	1e-05		1e-05	1e-05	1e-05	1e-05	1e-05	0.99994	1e-05		1e-05	1e-05	1e-05	1.6e-05	1e-05	1e-05	1e-05	0.999924		1e-05	0.99992	1e-05	1e-05	1e-05	1e-05	1e-05	1e-05	1e-05		1e-05	1e-05	1e-05	0.99991
ptja_8	1e-05	0.99997	1e-05	1e-05		1e-05	1.1e-05	0.999959	1e-05	1e-05		1e-05	1e-05	1e-05	1e-05	0.99995	1e-05		1e-05	1e-05	1e-05	1e-05	1e-05	0.99994	1e-05		1.1e-05	1e-05	1e-05	1e-05	1e-05	1e-05	1e-05	0.999929		1e-05	0.99992	1e-05	1e-05	1e-05	1e-05	1e-05	1e-05	1e-05		1e-05	1e-05	1e-05	0.99991
ptja_4	1e-05	0.99997	1e-05	1e-05		1e-05	1e-05	0.999955	1.5e-05	1e-05		1e-05	1e-05	1e-05	1e-05	0.99995	1e-05		1e-05	1e-05	1e-05	1e-05	1e-05	0.99994	1e-05		1e-05	1e-05	1e-05	1e-05	1e-05	1e-05	1e-05	0.99993		1e-05	0.999919	1e-05	1e-05	1e-05	1.1e-05	1e-05	1e-05	1e-05		1e-05	1e-05	1e-05	0.999908
ptti_2	0.082565	0.35581	0.053753	0.507872		0.071928	0.025496	0.353419	0.503148	0.046009		1e-05	1e-05	1e-05	0.999949	1.1e-05	1e-05		0.953492	1e-05	1e-05	1e-05	0.046458	1e-05	1e-05		1e-05	0.978738	1e-05	1e-05	1e-05	1e-05	0.021202	1e-05		0.045365	1e-05	1e-05	1e-05	1e-05	1e-05	0.954565	1e-05	1e-05		1e-05	1e-05	0.99991	1e-05
ptti_1	0.08802	0.334743	0.044239	0.532998		0.079207	0.022346	0.334733	0.526291	0.037423		1e-05	1e-05	1e-05	0.99995	1e-05	1e-05		0.84751	1e-05	1e-05	1e-05	0.15244	1e-05	1e-05		1e-05	0.864779	1e-05	1e-05	1e-05	1e-05	0.135161	1e-05		0.153733	1e-05	1e-05	1e-05	1e-05	1e-05	0.846197	1e-05	1e-05		1e-05	1e-05	0.99991	1e-05
ptti_3	0.07046	0.357444	0.063945	0.508151		0.055775	0.031039	0.352381	0.506108	0.054697		0.203698	0.035043	0.02547	0.433644	0.256058	0.046087		0.887092	1e-05	1e-05	1e-05	0.112858	1e-05	1e-05		1e-05	0.904957	1e-05	1e-05	1e-05	1e-05	0.094983	1e-05		0.108134	1e-05	1e-05	1e-05	1e-05	1e-05	0.891796	1e-05	1e-05		1e-05	1e-05	0.99991	1e-05
ptal_4	1e-05	1e-05	1e-05	0.99997		1e-05	1e-05	1e-05	0.99996	1e-05		1e-05	1e-05	1e-05	0.99995	1e-05	1e-05		1e-05	1e-05	1e-05	1e-05	1e-05	1e-05	0.99994		1e-05	1e-05	0.999928	1e-05	1.2e-05	1e-05	1e-05	1e-05		1e-05	1e-05	1.1e-05	0.999919	1e-05	1e-05	1e-05	1e-05	1e-05		1e-05	0.999908	1.2e-05	1e-05
ptal_2	1e-05	1e-05	1e-05	0.99997		1e-05	1e-05	1e-05	0.99996	1e-05		1e-05	1e-05	1e-05	0.99995	1e-05	1e-05		1e-05	1e-05	1e-05	1e-05	1e-05	1e-05	0.99994		1e-05	1e-05	0.99993	1e-05	1e-05	1e-05	1e-05	1e-05		1e-05	1e-05	1e-05	0.99992	1e-05	1e-05	1e-05	1e-05	1e-05		1e-05	0.999909	1.1e-05	1e-05
ptal_5	1e-05	1e-05	1e-05	0.99997		1e-05	1e-05	1e-05	0.99996	1e-05		1e-05	1e-05	1e-05	0.99995	1e-05	1e-05		1e-05	1e-05	1e-05	1e-05	1e-05	1e-05	0.99994		1e-05	1e-05	0.99993	1e-05	1e-05	1e-05	1e-05	1e-05		1e-05	1e-05	1e-05	0.99992	1e-05	1e-05	1e-05	1e-05	1e-05		1e-05	0.99991	1e-05	1e-05
ptal_6	1e-05	1e-05	1e-05	0.99997		1e-05	1e-05	1e-05	0.99996	1e-05		1e-05	1e-05	1e-05	0.99995	1e-05	1e-05		1e-05	1e-05	1e-05	1e-05	1e-05	1e-05	0.99994		1e-05	1e-05	0.99993	1e-05	1e-05	1e-05	1e-05	1e-05		1e-05	1e-05	1e-05	0.99992	1e-05	1e-05	1e-05	1e-05	1e-05		1e-05	0.99991	1e-05	1e-05
ptal_1	1e-05	1e-05	1e-05	0.99997		1e-05	1.1e-05	1e-05	0.999959	1e-05		1e-05	1e-05	1e-05	0.99995	1e-05	1e-05		1e-05	1e-05	1e-05	1e-05	1e-05	1e-05	0.99994		1e-05	1e-05	0.99993	1e-05	1e-05	1e-05	1e-05	1e-05		1e-05	1e-05	1e-05	0.99992	1e-05	1e-05	1e-05	1e-05	1e-05		1e-05	0.99991	1e-05	1e-05
ptal_3	1e-05	1e-05	1e-05	0.99997		1e-05	1.8e-05	1.1e-05	0.999951	1e-05		1e-05	1e-05	1e-05	0.99995	1e-05	1e-05		1e-05	1.9e-05	1e-05	1e-05	1e-05	1e-05	0.999931		1e-05	1e-05	0.99993	1e-05	1e-05	1e-05	1e-05	1e-05		1e-05	1e-05	1e-05	0.99992	1e-05	1e-05	1e-05	1e-05	1e-05		1e-05	0.99991	1e-05	1e-05
ptsu_7	1e-05	1e-05	1e-05	0.99997		1e-05	1e-05	1e-05	0.99996	1e-05		0.99995	1e-05	1e-05	1e-05	1e-05	1e-05		1e-05	1e-05	1e-05	1e-05	0.99994	1e-05	1e-05		1e-05	1e-05	1e-05	1e-05	1e-05	1e-05	0.99993	1e-05		0.99992	1e-05	1e-05	1e-05	1e-05	1e-05	1e-05	1e-05	1e-05		1e-05	1e-05	1e-05	1e-05
ptsu_4	1e-05	1e-05	1e-05	0.99997		1e-05	1e-05	1e-05	0.99996	1e-05		0.99995	1e-05	1e-05	1e-05	1e-05	1e-05		1e-05	1e-05	1e-05	1e-05	0.99994	1e-05	1e-05		1e-05	1e-05	1e-05	1e-05	1e-05	1e-05	0.99993	1e-05		0.99992	1e-05	1e-05	1e-05	1e-05	1e-05	1e-05	1e-05	1e-05		1e-05	1e-05	1e-05	1e-05
ptsu_1	1e-05	1e-05	1e-05	0.99997		1e-05	1e-05	1e-05	0.99996	1e-05		0.999948	1.2e-05	1e-05	1e-05	1e-05	1e-05		1e-05	1e-05	1e-05	1e-05	0.99994	1e-05	1e-05		1e-05	1e-05	1e-05	1e-05	1e-05	1e-05	0.99993	1e-05		0.99992	1e-05	1e-05	1e-05	1e-05	1e-05	1e-05	1e-05	1e-05		1e-05	1e-05	1e-05	1e-05
ptsu_6	1e-05	1e-05	1e-05	0.99997		1e-05	1e-05	1e-05	0.99996	1e-05		0.99995	1e-05	1e-05	1e-05	1e-05	1e-05		1e-05	1e-05	1e-05	1e-05	0.99994	1e-05	1e-05		1e-05	1e-05	1e-05	1e-05	1e-05	1e-05	0.99993	1e-05		0.999912	1e-05	1e-05	1e-05	1e-05	1e-05	1.8e-05	1e-05	1e-05		1e-05	1e-05	1e-05	1e-05
ptsu_5	1e-05	1e-05	1e-05	0.99997		1e-05	1e-05	1e-05	0.99996	1e-05		0.99995	1e-05	1e-05	1e-05	1e-05	1e-05		1e-05	1e-05	1e-05	1e-05	0.99994	1e-05	1e-05		1e-05	1e-05	1e-05	1.4e-05	1e-05	1e-05	0.999926	1e-05		0.999919	1e-05	1e-05	1e-05	1e-05	1e-05	1.1e-05	1e-05	1e-05		1e-05	1e-05	1e-05	1e-05
ptsu_3	1e-05	1e-05	1e-05	0.99997		1e-05	1e-05	1e-05	0.99996	1e-05		0.99995	1e-05	1e-05	1e-05	1e-05	1e-05		1e-05	1e-05	1e-05	1e-05	0.99994	1e-05	1e-05		1e-05	1e-05	1e-05	1e-05	1e-05	1e-05	0.99993	1e-05		0.99992	1e-05	1e-05	1e-05	1e-05	1e-05	1e-05	1e-05	1e-05		1e-05	1e-05	1e-05	1e-05
ptsu_2	1e-05	1e-05	1e-05	0.99997		1e-05	1e-05	1e-05	0.99996	1e-05		0.999942	1e-05	1e-05	1e-05	1.8e-05	1e-05		1e-05	1e-05	1e-05	1e-05	0.99994	1e-05	1e-05		1.2e-05	1e-05	1e-05	1e-05	1e-05	1e-05	0.999928	1e-05		0.99991	1e-05	1e-05	1.9e-05	1e-05	1e-05	1.1e-05	1e-05	1e-05		1e-05	1e-05	1e-05	1e-05
[truncated: 6 more columns]
